# Supplementary material for: Discovery of Viral Myosin Genes With Complex Evolutionary History Within Plankton
Source: Front Microbiol. 2021 Jun 7;12:683294. doi: 10.3389/fmicb.2021.683294 (PMC8215601; doi:10.3389/fmicb.2021.683294)
Supplement: Supplementary file 1 [file Table_1.XLSX]

## Sheet: Table S1
Supplementary Table S1. Sample sources of MAGs.
MAG-ID	Sample source	Genome size (bp)	G+C content of MAG (%)	Number of genes	G+C content of genic regions (%)	G+C content of virmyosin gene (%)
TARA_ARC_NCLDV_Bin_172_2	Marine	801228	25.2	857	26.2	21.2
TARA_ARC_NCLDV_Bin_278_6	Marine	389211	55.1	440	56.1	60.1
TARA_ARC_NCLDV_Bin_340_2	Marine	396470	29.5	397	30.2	25.3
TARA_ARC_NCLDV_Bin_340_3	Marine	800879	30.2	810	31	29.4
TARA_MED_NCLDV_Bin_341_9	Marine	531540	25.3	512	25.9	22.9
TARA_PON_NCLDV_Bin_110_3	Marine	562688	23.5	583	24.3	19.4
TARA_PSW_NCLDV_Bin_173_3	Marine	785571	24.8	750	25.4	21.9
TARA_PSW_NCLDV_Bin_50_13	Marine	981308	23.8	947	24.4	21.8
TARA_PSW_NCLDV_Bin_89_8	Marine	388220	24.8	457	25.4	21.1
TARA_RED_NCLDV_Bin_76_1	Marine	238730	29.5	306	30.4	25.6
GVMAG_M_3300009706_33	Marine	429278	19.8	471	20.9	14.6
GVMAG_M_3300020169_51	Marine	350401	27	362	27.8	20.3
GVMAG_M_3300020185_18	Marine	654298	28.1	606	28.8	24.1
GVMAG_M_3300020185_49	Marine	849347	24.6	905	25.4	20.6
GVMAG_M_3300020187_27	Marine	996014	22.8	986	23.7	17.5
GVMAG_M_3300025707_20	Marine	415418	26.2	458	27.3	26.1
GVMAG_S_1017745_26	Marine	433473	24.5	417	25.4	22.3
GVMAG_S_3300000115_46	Marine	667126	29.2	678	29.7	25.1
GVMAG_S_3300005613_53	Non-marine Saline and Alkaline	925062	30	1071	30.7	26.8
Moniruzzaman_MM01_ERX555965_5	Marine	484723	27.3	480	28.5	20.1
Moniruzzaman_MM07_SRX802073_62	Marine	938437	25	841	25.9	22.3
Moniruzzaman_MM11_ERX552257_96	Marine	835707	25.4	804	26.5	22.7
Moniruzzaman_MM13_SRX803008_78	Marine	635293	29.4	599	30	27.4
Moniruzzaman_MM15_ERX556043_42	Marine	708427	23.4	693	24.8	22.2
