# Supplementary material for: Discovery of Viral Myosin Genes With Complex Evolutionary History Within Plankton
Source: Front Microbiol. 2021 Jun 7;12:683294. doi: 10.3389/fmicb.2021.683294 (PMC8215601; doi:10.3389/fmicb.2021.683294)
Supplement: Supplementary file 2 [file Table_2.XLSX]

## Sheet: Table S2
Supplementary Table S2. Gene annotation of 24 MAGs encoding virmyosins
MAG ID	Contig ID	Gene ID	RefSeq best hit ID	RefSeq best hit species	RefSeq best hit annotation	Kegg ortholog (KO)	KO annotation
GVMAG_M_3300020185_18	Ga0206131_10000066	1				K17594	phosphatase and actin regulator 3
GVMAG_M_3300020185_18	Ga0206131_10000066	2				K12025	tripartite motif-containing protein 52
GVMAG_M_3300020185_18	Ga0206131_10000066	3
GVMAG_M_3300020185_18	Ga0206131_10000066	4
GVMAG_M_3300020185_18	Ga0206131_10000066	5
GVMAG_M_3300020185_18	Ga0206131_10000066	6				K18204	D-2-hydroxyglutarate dehydrogenase [EC:1.1.99.39]
GVMAG_M_3300020185_18	Ga0206131_10000066	7				K12126	phytochrome-interacting factor 3
GVMAG_M_3300020185_18	Ga0206131_10000066	8
GVMAG_M_3300020185_18	Ga0206131_10000066	9	rs:WP_071581766	Bacillus subtilis	UV DNA damage repair endonuclease UvsE [Bacillus subtilis].	K03335	inosose dehydratase [EC:4.2.1.44]
GVMAG_M_3300020185_18	Ga0206131_10000066	10				K06532	prominin 1
GVMAG_M_3300020185_18	Ga0206131_10000066	11
GVMAG_M_3300020185_18	Ga0206131_10000066	12
GVMAG_M_3300020185_18	Ga0206131_10000066	13	rs:XP_013028994	Anser cygnoides domesticus	PREDICTED: ubiquitin fusion degradation protein 1 homolog isoformX1 [Anser cygnoides domesticus].	K19291	mannuronan synthase [EC:2.4.1.33]
GVMAG_M_3300020185_18	Ga0206131_10000066	14	rs:WP_108564578	Helicobacter pylori	DNA adenine methylase [Helicobacter pylori].	K10737	DNA helicase MCM8 [EC:3.6.4.12]
GVMAG_M_3300020185_18	Ga0206131_10000066	15	rs:YP_009465867	Dishui lake phycodnavirus 1	hypothetical protein C5Y57_gp150 [Dishui lake phycodnavirus 1].
GVMAG_M_3300020185_18	Ga0206131_10000066	16	rs:WP_111371097	Arcticibacterium luteifluviistationis	DNA adenine methylase [Arcticibacterium luteifluviistationis].	K02493	release factor glutamine methyltransferase [EC:2.1.1.297]
GVMAG_M_3300020185_18	Ga0206131_10000066	17
GVMAG_M_3300020185_18	Ga0206131_10000066	18				K02538	activator of the mannose operon, transcriptional antiterminator
GVMAG_M_3300020185_18	Ga0206131_10000066	19	rs:YP_008052699	Phaeocystis globosa virus	hypothetical protein PGCG_00388 [Phaeocystis globosa virus].
GVMAG_M_3300020185_18	Ga0206131_10000066	20	rs:YP_009173760	Chrysochromulina ericina virus	MIGE-like protein [Chrysochromulina ericina virus].	K14423	plant 4,4-dimethylsterol C-4alpha-methyl-monooxygenase [EC:1.14.18.10]
GVMAG_M_3300020185_18	Ga0206131_10000066	21				K22513	type III secretion system protein
GVMAG_M_3300020185_18	Ga0206131_10000066	22				K15109	solute carrier family 25 (mitochondrial carnitine/acylcarnitine transporter), member 20/29
GVMAG_M_3300020185_18	Ga0206131_10000066	23	rs:YP_009173508	Chrysochromulina ericina virus	hypothetical protein ceV_253 [Chrysochromulina ericina virus].
GVMAG_M_3300020185_18	Ga0206131_10000066	24	rs:YP_009173289	Chrysochromulina ericina virus	hypothetical protein ceV_034 [Chrysochromulina ericina virus].
GVMAG_M_3300020185_18	Ga0206131_10000066	25	rs:XP_014147370	Sphaeroforma arctica JP610	hypothetical protein SARC_13974, partial [Sphaeroforma arcticaJP610].	K23177	germacrene A acid 8beta-hydroxylase / 8-epi-inunolide synthase [EC:1.14.14.168 1.14.14.170]
GVMAG_M_3300020185_18	Ga0206131_10000066	26				K07991	archaeal preflagellin peptidase FlaK [EC:3.4.23.52]
GVMAG_M_3300020185_18	Ga0206131_10000066	27				K12536	ATP-binding cassette, subfamily C, bacterial exporter for protease/lipase
GVMAG_M_3300020185_18	Ga0206131_10000066	28	rs:XP_010956662	Camelus bactrianus	PREDICTED: LOW QUALITY PROTEIN: phosphatidylinositol 3-kinasecatalytic subunit type 3 [Camelus bactrianus].	K22237	Rab effector MyRIP
GVMAG_M_3300020185_18	Ga0206131_10000066	29	rs:WP_078325032	Mycobacteroides salmoniphilum	large-conductance mechanosensitive channel protein MscL[Mycobacteroides salmoniphilum].	K03282	large conductance mechanosensitive channel
GVMAG_M_3300020185_18	Ga0206131_10000066	30				K11936	poly-beta-1,6-N-acetyl-D-glucosamine synthase [EC:2.4.1.-]
GVMAG_M_3300020185_18	Ga0206131_10000066	31				K11997	tripartite motif-containing protein 2/3
GVMAG_M_3300020185_18	Ga0206131_10000066	32				K19081	two-component system, OmpR family, sensor histidine kinase BraS/BceS [EC:2.7.13.3]
GVMAG_M_3300020185_18	Ga0206131_10000066	33				K17257	integrin alpha FG-GAP repeat containing protein 1
GVMAG_M_3300020185_18	Ga0206131_10000066	34	rs:XP_020257847	Asparagus officinalis	alkaline ceramidase 3 [Asparagus officinalis].	K07037	cyclic-di-AMP phosphodiesterase PgpH [EC:3.1.4.-]
GVMAG_M_3300020185_18	Ga0206131_10000066	35				K18189	translational activator of cytochrome c oxidase 1
GVMAG_M_3300020185_18	Ga0206131_10000066	36				K09892	cell division protein ZapB
GVMAG_M_3300020185_18	Ga0206131_10000066	37	rs:WP_120834244	Helicobacter pylori	site-specific DNA-methyltransferase [Helicobacter pylori].	K16318	tRNA (guanine6-N2)-methyltransferase [EC:2.1.1.256]
GVMAG_M_3300020185_18	Ga0206131_10000066	38	rs:WP_021011568	Agrococcus pavilionensis	VWA domain-containing protein [Agrococcus pavilionensis].	K07114	Ca-activated chloride channel homolog
GVMAG_M_3300020185_18	Ga0206131_10000066	39	rs:YP_009173290	Chrysochromulina ericina virus	hypothetical protein ceV_035 [Chrysochromulina ericina virus].
GVMAG_M_3300020185_18	Ga0206131_10000066	40
GVMAG_M_3300020185_18	Ga0206131_10000066	41	rs:YP_009173291	Chrysochromulina ericina virus	hypothetical protein ceV_036 [Chrysochromulina ericina virus].	K11238	cytokinesis protein
GVMAG_M_3300020185_18	Ga0206131_10000066	42	rs:YP_009173292	Chrysochromulina ericina virus	hypothetical protein ceV_037 [Chrysochromulina ericina virus].	K22408	diacetylchitobiose deacetylase [EC:3.5.1.-]
GVMAG_M_3300020185_18	Ga0206131_10000066	43	rs:YP_008052342	Phaeocystis globosa virus	hypothetical protein PGCG_00023 [Phaeocystis globosa virus].	K14704	solute carrier family 26 (sulfate anion transporter), member 6
GVMAG_M_3300020185_18	Ga0206131_10000066	44	rs:NP_078699	Lymphocystis disease virus 1	Thiol oxidoreductase [Lymphocystis disease virus 1].	K17891	FAD-linked sulfhydryl oxidase [EC:1.8.3.2]
GVMAG_M_3300020185_18	Ga0206131_10000066	45				K03101	signal peptidase II [EC:3.4.23.36]
GVMAG_M_3300020185_18	Ga0206131_10000066	46	rs:WP_105308841	Dorea sp. Marseille-P4042	endopeptidase La [Dorea sp. Marseille-P4042].	K07478	putative ATPase
GVMAG_M_3300020185_18	Ga0206131_10000066	47	rs:XP_024100780	Pongo abelii	5'-3' exoribonuclease 1 isoform X3 [Pongo abelii].	K20553	5'-3' exoribonuclease 4 [EC:3.1.13.-]
GVMAG_M_3300020185_18	Ga0206131_10000066	48	rs:WP_101621207	Brevibacterium antiquum	thioredoxin [Brevibacterium antiquum].	K03673	protein dithiol oxidoreductase (disulfide-forming) [EC:1.8.4.15]
GVMAG_M_3300020185_18	Ga0206131_10000066	49				K20176	small G protein signaling modulator 3
GVMAG_M_3300020185_18	Ga0206131_10000066	50	rs:YP_009173302	Chrysochromulina ericina virus	hypothetical protein ceV_047 [Chrysochromulina ericina virus].	K19370	DnaJ homolog subfamily C member 22
GVMAG_M_3300020185_18	Ga0206131_10000066	51	rs:YP_009173303	Chrysochromulina ericina virus	hypothetical protein ceV_048 [Chrysochromulina ericina virus].
GVMAG_M_3300020185_18	Ga0206131_10000066	52	rs:YP_009173304	Chrysochromulina ericina virus	hypothetical protein ceV_049 [Chrysochromulina ericina virus].
GVMAG_M_3300020185_18	Ga0206131_10000066	53	rs:XP_020047261	Ascoidea rubescens DSM 1968	P-loop containing nucleoside triphosphate hydrolase protein[Ascoidea rubescens DSM 1968].	K01338	ATP-dependent Lon protease [EC:3.4.21.53]
GVMAG_M_3300020185_18	Ga0206131_10000066	54	rs:XP_020810231	Drosophila serrata	dnaJ protein homolog 1 isoform X1 [Drosophila serrata].	K09526	DnaJ homolog subfamily C member 6
GVMAG_M_3300020185_18	Ga0206131_10000066	55	rs:YP_009052246	Aureococcus anophagefferens virus	hypothetical protein JO84_gp303 [Aureococcus anophagefferensvirus].
GVMAG_M_3300020185_18	Ga0206131_10000066	56	rs:YP_009173311	Chrysochromulina ericina virus	hypothetical protein ceV_056 [Chrysochromulina ericina virus].
GVMAG_M_3300020185_18	Ga0206131_10000066	57	rs:YP_008052367	Phaeocystis globosa virus	TATA-box binding protein [Phaeocystis globosa virus].
GVMAG_M_3300020185_18	Ga0206131_10000066	58				K21905	AraC family transcriptional regulator, glutamate-dependent acid resistance regulator
GVMAG_M_3300020185_18	Ga0206131_10000066	59	rs:XP_034081239	Gymnodraco acuticeps	replication factor C subunit 5 [Gymnodraco acuticeps].	K22531	ATPase family AAA domain-containing protein 2 [EC:3.6.1.-]
GVMAG_M_3300020185_18	Ga0206131_10000066	60				K00954	pantetheine-phosphate adenylyltransferase [EC:2.7.7.3]
GVMAG_M_3300020185_18	Ga0206131_10000066	61	rs:XP_002957256	Volvox carteri f. nagariensis	hypothetical protein VOLCADRAFT_84037 [Volvox carteri f.nagariensis].	K10655	tripartite motif-containing protein 63 [EC:2.3.2.27]
GVMAG_M_3300020185_18	Ga0206131_10000066	62	rs:YP_004894489	Megavirus chiliensis	putative viral transcription factor [Megavirus chiliensis].	K09283	high mobility group AT-hook protein 2
GVMAG_M_3300020185_18	Ga0206131_10000066	63				K02132	F-type H+-transporting ATPase subunit alpha
GVMAG_M_3300020185_18	Ga0206131_10000066	64				K06062	histone acetyltransferase [EC:2.3.1.48]
GVMAG_M_3300020185_18	Ga0206131_10000066	65	rs:YP_008052406	Phaeocystis globosa virus	hypothetical protein PGCG_00087 [Phaeocystis globosa virus].	K02125	F-type H+-transporting ATPase subunit 8
GVMAG_M_3300020185_18	Ga0206131_10000066	66
GVMAG_M_3300020185_18	Ga0206131_10000066	67	rs:XP_020308407	Oncorhynchus kisutch	eukaryotic translation initiation factor 4E-1A [Oncorhynchuskisutch].	K03259	translation initiation factor 4E
GVMAG_M_3300020185_18	Ga0206131_10000066	68
GVMAG_M_3300020185_18	Ga0206131_10000066	69	rs:WP_118975321	Taibaiella koreensis	tail fiber domain-containing protein [Taibaiella koreensis].	K05480	ectodysplasin-A
GVMAG_M_3300020185_18	Ga0206131_10000066	70	rs:WP_189566934	Persicitalea jodogahamensis	hypothetical protein [Persicitalea jodogahamensis].
GVMAG_M_3300020185_18	Ga0206131_10000066	71	rs:XP_021684094	Hevea brasiliensis	metacaspase-1-like isoform X1 [Hevea brasiliensis].	K16574	mitotic-spindle organizing protein 2A/2B
GVMAG_M_3300020185_18	Ga0206131_10000066	72				K18038	tyrosine-protein phosphatase non-receptor type 9 [EC:3.1.3.48]
GVMAG_M_3300020185_18	Ga0206131_10000066	73
GVMAG_M_3300020185_18	Ga0206131_10000066	74				K10348	LRR-repeat protein 1
GVMAG_M_3300020185_18	Ga0206131_10000066	75	rs:YP_009173330	Chrysochromulina ericina virus	hypothetical protein ceV_075 [Chrysochromulina ericina virus].	K02185	secreted frizzled-related protein 4
GVMAG_M_3300020185_18	Ga0206131_10000066	76				K08784	HtrA serine peptidase 1 [EC:3.4.21.-]
GVMAG_M_3300020185_18	Ga0206131_10000066	77				K14388	solute carrier family 5 (sodium-coupled monocarboxylate transporter), member 8/12
GVMAG_M_3300020185_18	Ga0206131_10000066	78	rs:YP_008052629	Phaeocystis globosa virus	hypothetical protein PGCG_00311 [Phaeocystis globosa virus].
GVMAG_M_3300020185_18	Ga0206131_10000066	79				K14564	nucleolar protein 56
GVMAG_M_3300020185_18	Ga0206131_10000066	80	rs:XP_037872411	Bombyx mori	structure-specific endonuclease subunit SLX1 homolog isoform X1[Bombyx mori].	K07461	putative endonuclease
GVMAG_M_3300020185_18	Ga0206131_10000066	81
GVMAG_M_3300020185_18	Ga0206131_10000066	82				K00694	cellulose synthase (UDP-forming) [EC:2.4.1.12]
GVMAG_M_3300020185_18	Ga0206131_10000066	83	rs:YP_009174134	Yellowstone lake mimivirus	hypothetical protein AR680_gp097 [Yellowstone lake mimivirus].
GVMAG_M_3300020185_18	Ga0206131_10000066	84	rs:XP_017232232	Daucus carota subsp. sativus	PREDICTED: proliferating cell nuclear antigen [Daucus carota subsp.sativus].	K02830	cell cycle checkpoint protein [EC:3.1.11.2]
GVMAG_M_3300020185_18	Ga0206131_10000066	85	rs:WP_147778072	Brachyspira aalborgi	dihydroorotate dehydrogenase [Brachyspira aalborgi].	K24017	phosphoribosyl isomerase A [EC:5.3.1.16 5.3.1.24]
GVMAG_M_3300020185_18	Ga0206131_10000066	86
GVMAG_M_3300020185_18	Ga0206131_10000066	87				K09374	LIM homeobox protein 3/4
GVMAG_M_3300020185_18	Ga0206131_10000066	88	rs:XP_034882958	Mirounga leonina	DNA topoisomerase 2-alpha [Mirounga leonina].	K02469	DNA gyrase subunit A [EC:5.6.2.2]
GVMAG_M_3300020185_18	Ga0206131_10000066	89	rs:XP_013071551	Biomphalaria glabrata	PREDICTED: glutathione S-transferase 3-like [Biomphalariaglabrata].	K15357	N-formylmaleamate deformylase [EC:3.5.1.106]
GVMAG_M_3300020185_18	Ga0206131_10000066	90	rs:YP_009172903	Ostreococcus mediterraneus virus 1	hypothetical protein AP053_gp143 [Ostreococcus mediterraneus virus1].	K16879	2-furoyl-CoA dehydrogenase 2Fe-2S iron sulfur subunit [EC:1.3.99.8]
GVMAG_M_3300020185_18	Ga0206131_10000066	91	rs:YP_009174127	Yellowstone lake mimivirus	hypothetical protein AR680_gp090 [Yellowstone lake mimivirus].
GVMAG_M_3300020185_18	Ga0206131_10000066	92
GVMAG_M_3300020185_18	Ga0206131_10000066	93	rs:XP_007823821	Metarhizium robertsii ARSEF 23	replication factor C, subunit 1-like protein [Metarhizium robertsiiARSEF 23].	K07767	katanin p60 ATPase-containing subunit A1 [EC:5.6.1.1]
GVMAG_M_3300020185_18	Ga0206131_10000066	94	rs:XP_031383246	Punica granatum	protein disulfide isomerase-like 2-3 [Punica granatum].	K02199	cytochrome c biogenesis protein CcmG, thiol:disulfide interchange protein DsbE
GVMAG_M_3300020185_18	Ga0206131_10000066	95	rs:WP_126750395	Escherichia coli	glycosyltransferase [Escherichia coli].	K23840	beta-1,3-glucuronyltransferase P [EC:2.4.1.135 2.4.1.-]
GVMAG_M_3300020185_18	Ga0206131_10000066	96				K11623	two-component system, NarL family, sensor histidine kinase YdfH [EC:2.7.13.3]
GVMAG_M_3300020185_18	Ga0206131_10000066	97	rs:WP_161634458	Aquimarina pacifica	carbohydrate-binding protein, partial [Aquimarina pacifica].
GVMAG_M_3300020185_18	Ga0206131_10000066	98	rs:YP_004732793	Wiseana iridescent virus	hypothetical protein WIV_gp010 [Wiseana iridescent virus].
GVMAG_M_3300020185_18	Ga0206131_10000066	99	rs:YP_008052393	Phaeocystis globosa virus	hypothetical protein PGCG_00074 [Phaeocystis globosa virus].	K15370	inactive phospholipase C-like protein 2
GVMAG_M_3300020185_18	Ga0206131_10000066	100	rs:YP_009702801	African swine fever virus	BA71V-C475L [African swine fever virus].	K00697	trehalose 6-phosphate synthase [EC:2.4.1.15 2.4.1.347]
GVMAG_M_3300020185_18	Ga0206131_10000066	101	rs:WP_101965240	Moraxella osloensis	DUF305 domain-containing protein [Moraxella osloensis].	K12978	lipid A 4'-phosphatase [EC:3.1.3.-]
GVMAG_M_3300020185_18	Ga0206131_10000066	102				K22641	protein tweety
GVMAG_M_3300020185_18	Ga0206131_10000066	103	rs:WP_204164443	Nocardioides daejeonensis	FAD-dependent oxidoreductase [Nocardioides daejeonensis].	K03387	alkyl hydroperoxide reductase subunit F [EC:1.6.4.-]
GVMAG_M_3300020185_18	Ga0206131_10000066	104	rs:WP_158581081	Lachnospiraceae	MULTISPECIES: IS630 family transposase [Lachnospiraceae].	K12196	vacuolar protein-sorting-associated protein 4
GVMAG_M_3300020185_18	Ga0206131_10000420	1	rs:XP_025476904	Aspergillus neoniger CBS 115656	DNA polymerase delta large chain [Aspergillus neoniger CBS 115656].	K02350	DNA polymerase zeta [EC:2.7.7.7]
GVMAG_M_3300020185_18	Ga0206131_10000420	2				K03773	FKBP-type peptidyl-prolyl cis-trans isomerase FklB [EC:5.2.1.8]
GVMAG_M_3300020185_18	Ga0206131_10000420	3	rs:XP_038725161	Tripterygium wilfordii	2-hydroxy-palmitic acid dioxygenase mpo1-like [Tripterygiumwilfordii].	K08196	MFS transporter, AAHS family, cis,cis-muconate transporter
GVMAG_M_3300020185_18	Ga0206131_10000420	4	rs:XP_023324163	Eurytemora affinis	thioredoxin domain-containing protein 5-like [Eurytemora affinis].	K19532	Delta14-sterol reductase (lamin-B receptor) [EC:1.3.1.70]
GVMAG_M_3300020185_18	Ga0206131_10000420	5	rs:YP_008052632	Phaeocystis globosa virus	hypothetical protein PGCG_00314 [Phaeocystis globosa virus].
GVMAG_M_3300020185_18	Ga0206131_10000420	6
GVMAG_M_3300020185_18	Ga0206131_10000420	7	rs:XP_024644813	Macaca nemestrina	crossover junction endonuclease MUS81 isoform X1 [Macacanemestrina].	K14734	protein S100-G
GVMAG_M_3300020185_18	Ga0206131_10000420	8				K18715	nucleoporin NUP159
GVMAG_M_3300020185_18	Ga0206131_10000420	9				K04243	prosaposin receptor
GVMAG_M_3300020185_18	Ga0206131_10000420	10	rs:WP_111372819	Arcticibacterium luteifluviistationis	ribonuclease III [Arcticibacterium luteifluviistationis].	K17425	large subunit ribosomal protein L44 [EC:3.1.26.-]
GVMAG_M_3300020185_18	Ga0206131_10000420	11	rs:YP_009046813	Armadillidium vulgare iridescent virus	SWI/SNF2 family helicase [Armadillidium vulgare iridescent virus].	K07012	CRISPR-associated endonuclease/helicase Cas3 [EC:3.1.-.- 3.6.4.-]
GVMAG_M_3300020185_18	Ga0206131_10000420	12				K05635	laminin, gamma 1
GVMAG_M_3300020185_18	Ga0206131_10000420	13	rs:YP_009703009	African swine fever virus	BA71V-S273R (i6R) [African swine fever virus].	K12615	enhancer of mRNA-decapping protein 3
GVMAG_M_3300020185_18	Ga0206131_10000420	14				K15176	RNA polymerase-associated protein CTR9
GVMAG_M_3300020185_18	Ga0206131_10000420	15	rs:YP_009173633	Chrysochromulina ericina virus	hypothetical protein ceV_378 [Chrysochromulina ericina virus].	K09008	NADH dehydrogenase [ubiquinone] 1 alpha subcomplex assembly factor 3
GVMAG_M_3300020185_18	Ga0206131_10000420	16	rs:YP_008052644	Phaeocystis globosa virus	hypothetical protein PGCG_00326 [Phaeocystis globosa virus].
GVMAG_M_3300020185_18	Ga0206131_10000420	17	rs:NP_037211	Rattus norvegicus	asparagine synthetase [glutamine-hydrolyzing] [Rattus norvegicus].	K06864	pyridinium-3,5-biscarboxylic acid mononucleotide sulfurtransferase [EC:4.4.1.37]
GVMAG_M_3300020185_18	Ga0206131_10000420	18	rs:YP_214608	Prochlorococcus phage P-SSM4	hypothetical protein PSSM4_047 [Prochlorococcus phage P-SSM4].
GVMAG_M_3300020185_18	Ga0206131_10000420	19				K06664	peroxin-2
GVMAG_M_3300020185_18	Ga0206131_10000420	20	rs:YP_009173630	Chrysochromulina ericina virus	hypothetical protein ceV_375 [Chrysochromulina ericina virus].	K20871	putative beta-1,4-xylosyltransferase IRX14 [EC:2.4.2.-]
GVMAG_M_3300020185_18	Ga0206131_10000420	21	rs:YP_009173625	Chrysochromulina ericina virus	hypothetical protein ceV_370 [Chrysochromulina ericina virus].	K15452	mitochondrial tRNA pseudouridine27/28 synthase [EC:5.4.99.44]
GVMAG_M_3300020185_18	Ga0206131_10000420	22	rs:YP_008052538	Phaeocystis globosa virus	multiple copy protein PGV_MIGE [Phaeocystis globosa virus].	K14816	pre-60S factor REI1
GVMAG_M_3300020185_18	Ga0206131_10000420	23	rs:YP_009173664	Chrysochromulina ericina virus	hypothetical protein ceV_409 [Chrysochromulina ericina virus].	K11306	histone acetyltransferase MYST4 [EC:2.3.1.48]
GVMAG_M_3300020185_18	Ga0206131_10000420	24	rs:XP_013105489	Stomoxys calcitrans	PREDICTED: thymidylate synthase [Stomoxys calcitrans].	K19796	dCMP hydroxymethylase [EC:2.1.2.8]
GVMAG_M_3300020185_18	Ga0206131_10000420	25				K14307	nucleoporin p58/p45
GVMAG_M_3300020185_18	Ga0206131_10000420	26	rs:XP_027557360	Neopelma chrysocephalum	proliferating cell nuclear antigen [Neopelma chrysocephalum].	K10994	cell cycle checkpoint control protein RAD9A [EC:3.1.11.2]
GVMAG_M_3300020185_18	Ga0206131_10000420	27	rs:WP_017894750	Clostridium tyrobutyricum	insulinase family protein [Clostridium tyrobutyricum].	K00415	ubiquinol-cytochrome c reductase core subunit 2
GVMAG_M_3300020185_18	Ga0206131_10000420	28	rs:YP_008052657	Phaeocystis globosa virus	hypothetical protein PGCG_00339 [Phaeocystis globosa virus].	K16175	protein scribble
GVMAG_M_3300020185_18	Ga0206131_10000420	29				K10262	F-box and WD-40 domain protein 4
GVMAG_M_3300020185_18	Ga0206131_10000420	30	rs:XP_034153428	Esox lucius	unconventional myosin-Va isoform X13 [Esox lucius].	K09454	GA-binding protein transcription factor, beta
GVMAG_M_3300020185_18	Ga0206131_10000420	31	rs:WP_115949422	Chryseobacterium piscium	ribonuclease R [Chryseobacterium piscium].	K18748	protein SSD1
GVMAG_M_3300020185_18	Ga0206131_10000420	32	rs:XP_002292594	Thalassiosira pseudonana CCMP1335	predicted protein [Thalassiosira pseudonana CCMP1335].
GVMAG_M_3300020185_18	Ga0206131_10000420	33
GVMAG_M_3300020185_18	Ga0206131_10000420	34
GVMAG_M_3300020185_18	Ga0206131_10000420	35				K04837	voltage-gated sodium channel type IV alpha
GVMAG_M_3300020185_18	Ga0206131_10000420	36
GVMAG_M_3300020185_18	Ga0206131_10000420	37				K05406	interleukin 12A
GVMAG_M_3300020185_18	Ga0206131_10000420	38				K10574	ubiquitin-conjugating enzyme E2 B [EC:2.3.2.23]
GVMAG_M_3300020185_18	Ga0206131_10000420	39	rs:XP_031906651	Aspergillus alliaceus	rRNA-processing arch domain-containing protein [Aspergillusalliaceus].	K06240	laminin, alpha 3/5
GVMAG_M_3300020185_18	Ga0206131_10000420	40				K02034	peptide/nickel transport system permease protein
GVMAG_M_3300020185_18	Ga0206131_10000420	41
GVMAG_M_3300020185_18	Ga0206131_10000420	42				K08119	extracellular matrix protein 2
GVMAG_M_3300020185_18	Ga0206131_10000420	43				K14473	variant surface glycoprotein
GVMAG_M_3300020185_18	Ga0206131_10000420	44				K04243	prosaposin receptor
GVMAG_M_3300020185_18	Ga0206131_10000420	45				K11563	kinetochore protein Spc7/SPC105
GVMAG_M_3300020185_18	Ga0206131_10000420	46				K10630	RanBP-type and C3HC4-type zinc finger-containing protein 1 [EC:2.3.2.31]
GVMAG_M_3300020185_18	Ga0206131_10000420	47				K05665	ATP-binding cassette, subfamily C (CFTR/MRP), member 1 [EC:7.6.2.3]
GVMAG_M_3300020185_18	Ga0206131_10000420	48	rs:XP_026854729	Electrophorus electricus	ribonuclease H1 [Electrophorus electricus].	K22316	ribonuclease H / adenosylcobalamin/alpha-ribazole phosphatase [EC:3.1.26.4 3.1.3.73]
GVMAG_M_3300020185_18	Ga0206131_10000420	49
GVMAG_M_3300020185_18	Ga0206131_10000420	50	rs:WP_097124523	Spirosoma fluviale	hypothetical protein [Spirosoma fluviale].	K17316	glucose/mannose transport system permease protein
GVMAG_M_3300020185_18	Ga0206131_10000420	51				K04511	prickle
GVMAG_M_3300020185_18	Ga0206131_10000420	52
GVMAG_M_3300020185_18	Ga0206131_10000420	53	rs:WP_106809684	Candidatus Sulfotelmatobacter kueseliae	cold shock domain-containing protein [Candidatus Sulfotelmatobacterkueseliae].	K09276	Y-box-binding protein 1
GVMAG_M_3300020185_18	Ga0206131_10000420	54	rs:XP_039839521			K08731	baculoviral IAP repeat-containing protein 5
GVMAG_M_3300020185_18	Ga0206131_10000420	55				K13052	cell division protein DivIC
GVMAG_M_3300020185_18	Ga0206131_10000420	56
GVMAG_M_3300020185_18	Ga0206131_10000420	57				K13344	peroxin-13
GVMAG_M_3300020185_18	Ga0206131_10000420	58				K03534	L-rhamnose mutarotase [EC:5.1.3.32]
GVMAG_M_3300020185_18	Ga0206131_10000420	59	rs:WP_147545243	Brachyspira aalborgi	hypothetical protein [Brachyspira aalborgi].	K22253	glucan 1,4-alpha-maltotetraohydrolase [EC:3.2.1.60]
GVMAG_M_3300020185_18	Ga0206131_10000420	60				K11975	E3 ubiquitin-protein ligase RNF144 [EC:2.3.2.31]
GVMAG_M_3300020185_18	Ga0206131_10000420	61				K11004	ATP-binding cassette, subfamily B, bacterial HlyB/CyaB
GVMAG_M_3300020185_18	Ga0206131_10001141	1				K11135	Pin2-interacting protein X1
GVMAG_M_3300020185_18	Ga0206131_10001141	2				K13110	microfibrillar-associated protein 1
GVMAG_M_3300020185_18	Ga0206131_10001141	3	rs:XP_032701170	Lontra canadensis	high mobility group protein B3 isoform X2 [Lontra canadensis].	K21644	HMG box transcription factor 1
GVMAG_M_3300020185_18	Ga0206131_10001141	4				K10260	F-box and WD-40 domain protein 7
GVMAG_M_3300020185_18	Ga0206131_10001141	5				K16848	Ras GTPase-activating-like protein IQGAP1
GVMAG_M_3300020185_18	Ga0206131_10001141	6				K02125	F-type H+-transporting ATPase subunit 8
GVMAG_M_3300020185_18	Ga0206131_10001141	7				K12034	tripartite motif-containing protein 69 [EC:2.3.2.27]
GVMAG_M_3300020185_18	Ga0206131_10001141	8	rs:XP_004333216	Acanthamoeba castellanii str. Neff	zinc finger, C3HC4 type (RING finger) domain containing protein[Acanthamoeba castellanii str. Neff].	K10627	E3 ubiquitin-protein ligase RAD18 [EC:2.3.2.27]
GVMAG_M_3300020185_18	Ga0206131_10001141	9
GVMAG_M_3300020185_18	Ga0206131_10001141	10
GVMAG_M_3300020185_18	Ga0206131_10001141	11
GVMAG_M_3300020185_18	Ga0206131_10001141	12
GVMAG_M_3300020185_18	Ga0206131_10001141	13
GVMAG_M_3300020185_18	Ga0206131_10001141	14				K09188	[histone H3]-lysine4 N-trimethyltransferase MLL3 [EC:2.1.1.354]
GVMAG_M_3300020185_18	Ga0206131_10001141	15
GVMAG_M_3300020185_18	Ga0206131_10001141	16	rs:YP_009174301	Yellowstone lake phycodnavirus 3	hypothetical protein AR677_gp084 [Yellowstone lake phycodnavirus3].	K07451	5-methylcytosine-specific restriction enzyme A [EC:3.1.21.-]
GVMAG_M_3300020185_18	Ga0206131_10001141	17	rs:WP_081013809	Pseudomonas	MULTISPECIES: GIY-YIG nuclease family protein [Pseudomonas].	K13154	U11/U12 small nuclear ribonucleoprotein 31 kDa protein
GVMAG_M_3300020185_18	Ga0206131_10001141	18	rs:YP_009052407	Aureococcus anophagefferens virus	hypothetical protein JO84_gp142 [Aureococcus anophagefferensvirus].	K10857	exodeoxyribonuclease X [EC:3.1.11.-]
GVMAG_M_3300020185_18	Ga0206131_10001141	19				K04485	DNA repair protein RadA/Sms
GVMAG_M_3300020185_18	Ga0206131_10001141	20				K20371	nucleobindin
GVMAG_M_3300020185_18	Ga0206131_10001141	21	rs:WP_144213713	Flavobacterium anhuiense	SemiSWEET transporter [Flavobacterium anhuiense].	K23679	solute carrier family 66, member 2
GVMAG_M_3300020185_18	Ga0206131_10001141	22
GVMAG_M_3300020185_18	Ga0206131_10001141	23				K13156	U11/U12 small nuclear ribonucleoprotein 48 kDa protein
GVMAG_M_3300020185_18	Ga0206131_10001141	24	rs:XP_019449975	Lupinus angustifolius	PREDICTED: E3 ubiquitin-protein ligase DZIP3-like isoform X1[Lupinus angustifolius].	K23787	E3 ubiquitin-protein ligase DMA1/2 [EC:2.3.2.27]
GVMAG_M_3300020185_18	Ga0206131_10001141	25				K11448	lysine-specific demethylase 6B [EC:1.14.11.68]
GVMAG_M_3300020185_18	Ga0206131_10001141	26
GVMAG_M_3300020185_18	Ga0206131_10001141	27
GVMAG_M_3300020185_18	Ga0206131_10001141	28	rs:YP_009701908	Paramecium bursaria Chlorella virus CVA-1	hypothetical protein F8205_gp253 [Paramecium bursaria Chlorellavirus CVA-1].
GVMAG_M_3300020185_18	Ga0206131_10001141	29	rs:XP_038558639	Micropterus salmoides	iron-sulfur cluster assembly 1 homolog, mitochondrial [Micropterussalmoides].	K07400	Fe/S biogenesis protein NfuA
GVMAG_M_3300020185_18	Ga0206131_10001141	30	rs:WP_162421573	Myxacorys almedinensis	lipase family protein [Myxacorys almedinensis].	K01060	cephalosporin-C deacetylase [EC:3.1.1.41]
GVMAG_M_3300020185_18	Ga0206131_10001141	31
GVMAG_M_3300020185_18	Ga0206131_10001141	32	rs:XP_039085845	Hyaena hyaena	gamma-glutamylcyclotransferase [Hyaena hyaena].	K19761	gamma-glutamylaminecyclotransferase [EC:2.3.2.-]
GVMAG_M_3300020185_18	Ga0206131_10001141	33				K13380	NADH-quinone oxidoreductase subunit B/C/D [EC:7.1.1.2]
GVMAG_M_3300020185_18	Ga0206131_10001141	34	rs:WP_164951284	Clostridium sp. FP2	SNF2 helicase associated domain-containing protein [Clostridium sp.FP2].	K09166	uncharacterized protein
GVMAG_M_3300020185_18	Ga0206131_10001141	35
GVMAG_M_3300020185_18	Ga0206131_10001141	36				K06790	cell surface A33 antigen
GVMAG_M_3300020185_18	Ga0206131_10001141	37
GVMAG_M_3300020185_18	Ga0206131_10001141	38	rs:XP_024101542	Pongo abelii	ubiquitin-conjugating enzyme E2 D3 isoform X1 [Pongo abelii].	K00252	glutaryl-CoA dehydrogenase [EC:1.3.8.6]
GVMAG_M_3300020185_18	Ga0206131_10001141	39	rs:YP_008052695	Phaeocystis globosa virus	hypothetical protein PGCG_00384 [Phaeocystis globosa virus].	K16527	A-kinase anchor protein 11
GVMAG_M_3300020185_18	Ga0206131_10001141	40				K14789	nucleolar protein 6
GVMAG_M_3300020185_18	Ga0206131_10001141	41
GVMAG_M_3300020185_18	Ga0206131_10001141	42
GVMAG_M_3300020185_18	Ga0206131_10001141	43				K04243	prosaposin receptor
GVMAG_M_3300020185_18	Ga0206131_10001141	44				K10291	F-box protein 4
GVMAG_M_3300020185_18	Ga0206131_10001141	45	rs:WP_117735201	Collinsella sp. TF09-1AT	dUTP diphosphatase [Collinsella sp. TF09-1AT].	K01520	dUTP pyrophosphatase [EC:3.6.1.23]
GVMAG_M_3300020185_18	Ga0206131_10001141	46
GVMAG_M_3300020185_18	Ga0206131_10001141	47
GVMAG_M_3300020185_18	Ga0206131_10001141	48	rs:WP_162932228	Solimonas sp. K1W22B-7	hypothetical protein [Solimonas sp. K1W22B-7].
GVMAG_M_3300020185_18	Ga0206131_10001141	49				K05008	potassium inwardly-rectifying channel subfamily J member 15
GVMAG_M_3300020185_18	Ga0206131_10001141	50	rs:YP_009173690	Chrysochromulina ericina virus	hypothetical protein ceV_435 [Chrysochromulina ericina virus].
GVMAG_M_3300020185_18	Ga0206131_10001141	51				K10505	zinc finger and BTB domain-containing protein 26
GVMAG_M_3300020185_18	Ga0206131_10001141	52	rs:WP_052786784	Campylobacter jejuni	DNA adenine methylase [Campylobacter jejuni].	K07319	adenine-specific DNA-methyltransferase [EC:2.1.1.72]
GVMAG_M_3300020185_18	Ga0206131_10001141	53
GVMAG_M_3300020185_18	Ga0206131_10001141	54	rs:WP_084359994	Janibacter anophelis	DEAD/DEAH box helicase [Janibacter anophelis].	K10514	zinc finger and BTB domain-containing protein 43
GVMAG_M_3300020185_18	Ga0206131_10001286	1				K15218	RNA polymerase I-specific transcription initiation factor RRN6
GVMAG_M_3300020185_18	Ga0206131_10001286	2	rs:XP_002682388	Naegleria gruberi strain NEG-M	predicted protein [Naegleria gruberi strain NEG-M].	K11278	nucleophosmin 3
GVMAG_M_3300020185_18	Ga0206131_10001286	3
GVMAG_M_3300020185_18	Ga0206131_10001286	4
GVMAG_M_3300020185_18	Ga0206131_10001286	5	rs:WP_056484463	Acinetobacter sp. Leaf130	thermonuclease family protein [Acinetobacter sp. Leaf130].	K16316	serine/threonine-protein kinase 31 [EC:2.7.11.1]
GVMAG_M_3300020185_18	Ga0206131_10001286	6	rs:WP_058554548	Thiohalocapsa sp. ML1	hypothetical protein [Thiohalocapsa sp. ML1].
GVMAG_M_3300020185_18	Ga0206131_10001286	7				K14209	solute carrier family 36 (proton-coupled amino acid transporter)
GVMAG_M_3300020185_18	Ga0206131_10001286	8
GVMAG_M_3300020185_18	Ga0206131_10001286	9	rs:XP_020431832	Heterostelium album PN500	hypothetical protein PPL_07402 [Heterostelium album PN500].	K11655	bromodomain adjacent to zinc finger domain protein 1A
GVMAG_M_3300020185_18	Ga0206131_10001286	10	rs:XP_030023255	Manduca sexta	GTP-binding nuclear protein Ran [Manduca sexta].	K07934	intraflagellar transport protein 27
GVMAG_M_3300020185_18	Ga0206131_10001286	11				K17268	coatomer subunit epsilon
GVMAG_M_3300020185_18	Ga0206131_10001286	12
GVMAG_M_3300020185_18	Ga0206131_10001286	13
GVMAG_M_3300020185_18	Ga0206131_10001286	14				K11982	E3 ubiquitin-protein ligase RNF115/126 [EC:2.3.2.27]
GVMAG_M_3300020185_18	Ga0206131_10001286	15				K04338	curli production assembly/transport component CsgF
GVMAG_M_3300020185_18	Ga0206131_10001286	16
GVMAG_M_3300020185_18	Ga0206131_10001286	17
GVMAG_M_3300020185_18	Ga0206131_10001286	18
GVMAG_M_3300020185_18	Ga0206131_10001286	19				K01540	sodium/potassium-transporting ATPase subunit beta
GVMAG_M_3300020185_18	Ga0206131_10001286	20				K09319	homeobox protein engrailed
GVMAG_M_3300020185_18	Ga0206131_10001286	21
GVMAG_M_3300020185_18	Ga0206131_10001286	22
GVMAG_M_3300020185_18	Ga0206131_10001286	23
GVMAG_M_3300020185_18	Ga0206131_10001286	24				K20619	cytochrome P450 family 78 subfamily A
GVMAG_M_3300020185_18	Ga0206131_10001286	25	rs:WP_102639804	unclassified Streptomyces	MULTISPECIES: HNH endonuclease [unclassified Streptomyces].	K12212	intracellular multiplication protein IcmJ
GVMAG_M_3300020185_18	Ga0206131_10001286	26
GVMAG_M_3300020185_18	Ga0206131_10001286	27	rs:WP_053784833	Streptomyces sp. XY332	HNH endonuclease [Streptomyces sp. XY332].	K03057	transcription factor S
GVMAG_M_3300020185_18	Ga0206131_10001286	28				K06931	uncharacterized protein
GVMAG_M_3300020185_18	Ga0206131_10001286	29				K03859	phosphatidylinositol N-acetylglucosaminyltransferase subunit C
GVMAG_M_3300020185_18	Ga0206131_10001286	30				K23505	complex I assembly factor TIMMDC1
GVMAG_M_3300020185_18	Ga0206131_10001286	31				K00687	penicillin-binding protein 2B
GVMAG_M_3300020185_18	Ga0206131_10001286	32				K03585	membrane fusion protein, multidrug efflux system
GVMAG_M_3300020185_18	Ga0206131_10001286	33				K23445	calsequestrin 2
GVMAG_M_3300020185_18	Ga0206131_10001286	34	rs:XP_023893454	Quercus suber	probable glycosyltransferase At5g20260 [Quercus suber].	K20888	xyloglucan galactosyltransferase MUR3 [EC:2.4.1.-]
GVMAG_M_3300020185_18	Ga0206131_10001286	35	rs:WP_172857982	Vibrio coralliilyticus	glycosyl transferase [Vibrio coralliilyticus].	K18639	serine/threonine-protein kinase KCC4 [EC:2.7.11.1]
GVMAG_M_3300020185_18	Ga0206131_10001286	36	rs:WP_115374414	Adhaeribacter pallidiroseus	class I SAM-dependent methyltransferase [Adhaeribacterpallidiroseus].	K13272	flavonoid O-methyltransferase [EC:2.1.1.267]
GVMAG_M_3300020185_18	Ga0206131_10001286	37				K22024	4-phospho-D-threonate 3-dehydrogenase / 4-phospho-D-erythronate 3-dehydrogenase [EC:1.1.1.408 1.1.1.409]
GVMAG_M_3300020185_18	Ga0206131_10001286	38				K02980	small subunit ribosomal protein S29e
GVMAG_M_3300020185_18	Ga0206131_10001286	39
GVMAG_M_3300020185_18	Ga0206131_10001286	40	rs:XP_002416902	Candida dubliniensis CD36	conserved hypothetical protein [Candida dubliniensis CD36].	K14705	solute carrier family 26 (testis anion transporter), member 8
GVMAG_M_3300020185_18	Ga0206131_10001286	41	rs:XP_003063361	Micromonas pusilla CCMP1545	predicted protein [Micromonas pusilla CCMP1545].	K12294	two-component system, LytTR family, sensor histidine kinase ComD [EC:2.7.13.3]
GVMAG_M_3300020185_18	Ga0206131_10001286	42	rs:WP_125449959	Streptococcus oralis	8-oxo-dGTP diphosphatase [Streptococcus oralis].	K06287	septum formation protein
GVMAG_M_3300020185_18	Ga0206131_10001286	43				K18721	nucleoporin NUP1
GVMAG_M_3300020185_18	Ga0206131_10001286	44	rs:WP_037500834	Sphingobacterium deserti	multidrug efflux SMR transporter [Sphingobacterium deserti].	K05648	ATP-binding cassette, subfamily A (ABC1), member 5
GVMAG_M_3300020185_18	Ga0206131_10001286	45				K14312	nuclear pore complex protein Nup155
GVMAG_M_3300020185_18	Ga0206131_10001286	46				K23966	cyclin L
GVMAG_M_3300020185_18	Ga0206131_10001286	47
GVMAG_M_3300020185_18	Ga0206131_10001286	48	rs:XP_011153174	Harpegnathos saltator	E3 ubiquitin-protein ligase RNF181 [Harpegnathos saltator].	K11459	polycomb group RING finger protein 4
GVMAG_M_3300020185_18	Ga0206131_10001286	49				K03124	transcription initiation factor TFIIB
GVMAG_M_3300020185_18	Ga0206131_10001286	50				K08082	two-component system, LytTR family, sensor histidine kinase AlgZ [EC:2.7.13.3]
GVMAG_M_3300020185_18	Ga0206131_10001286	51				K16726	ankyrin repeat domain-containing protein 17
GVMAG_M_3300020185_18	Ga0206131_10000278	1
GVMAG_M_3300020185_18	Ga0206131_10000278	2	rs:YP_008052623	Phaeocystis globosa virus	hypothetical protein PGCG_00305 [Phaeocystis globosa virus].	K13448	calcium-binding protein CML
GVMAG_M_3300020185_18	Ga0206131_10000278	3				K07680	two-component system, NarL family, sensor histidine kinase ComP [EC:2.7.13.3]
GVMAG_M_3300020185_18	Ga0206131_10000278	4				K03973	phage shock protein C
GVMAG_M_3300020185_18	Ga0206131_10000278	5	rs:YP_009173580	Chrysochromulina ericina virus	hypothetical protein ceV_325 [Chrysochromulina ericina virus].	K06240	laminin, alpha 3/5
GVMAG_M_3300020185_18	Ga0206131_10000278	6	rs:YP_009173579	Chrysochromulina ericina virus	N-acyltransferase/N-myristoyltransferase [Chrysochromulina ericinavirus].	K17840	aminoglycoside 2'-N-acetyltransferase I [EC:2.3.1.59]
GVMAG_M_3300020185_18	Ga0206131_10000278	7	rs:WP_037000267	Pseudomonas composti	class I SAM-dependent methyltransferase [Pseudomonas composti].	K02687	ribosomal protein L11 methyltransferase [EC:2.1.1.-]
GVMAG_M_3300020185_18	Ga0206131_10000278	8	rs:YP_008052626	Phaeocystis globosa virus	hypothetical protein PGCG_00308 [Phaeocystis globosa virus].	K22286	apolipoprotein C-I
GVMAG_M_3300020185_18	Ga0206131_10000278	9				K11882	proteasome chaperone 4
GVMAG_M_3300020185_18	Ga0206131_10000278	10	rs:WP_193947886	Nostoc sp. LEGE 12450	pentapeptide repeat-containing protein, partial [Nostoc sp. LEGE12450].	K08130	tsukushi (leucine-rich repeat-containing protein 54)
GVMAG_M_3300020185_18	Ga0206131_10000278	11	rs:WP_050746054	unclassified Shinella	MULTISPECIES: DUF2177 family protein [unclassified Shinella].	K18967	diguanylate cyclase [EC:2.7.7.65]
GVMAG_M_3300020185_18	Ga0206131_10000278	12	rs:YP_008052630	Phaeocystis globosa virus	hypothetical protein PGCG_00312 [Phaeocystis globosa virus].	K11576	centromere DNA-binding protein complex CBF3 subunit C
GVMAG_M_3300020185_18	Ga0206131_10000278	13	rs:YP_008052564	Phaeocystis globosa virus	hypothetical protein PGCG_00246 [Phaeocystis globosa virus].	K20469	putative heme transporter
GVMAG_M_3300020185_18	Ga0206131_10000278	14	rs:YP_008052563	Phaeocystis globosa virus	hypothetical protein PGCG_00245 [Phaeocystis globosa virus].	K08465	adhesion G-protein coupled receptor D1
GVMAG_M_3300020185_18	Ga0206131_10000278	15	rs:YP_009173568	Chrysochromulina ericina virus	hypothetical protein ceV_313 [Chrysochromulina ericina virus].	K03807	AmpE protein
GVMAG_M_3300020185_18	Ga0206131_10000278	16	rs:WP_094331329	unclassified Nostoc	MULTISPECIES: HNH endonuclease [unclassified Nostoc].	K05522	endonuclease VIII [EC:3.2.2.- 4.2.99.18]
GVMAG_M_3300020185_18	Ga0206131_10000278	17	rs:YP_003969775	Cafeteria roenbergensis virus BV-PW1	putative Erv-family thiol oxidoreductase [Cafeteria roenbergensisvirus BV-PW1].	K17891	FAD-linked sulfhydryl oxidase [EC:1.8.3.2]
GVMAG_M_3300020185_18	Ga0206131_10000278	18	rs:WP_044200163	Oscillochloris trichoides	NUDIX hydrolase [Oscillochloris trichoides].	K22700	Zinc finger CCHC domain-containing protein 2
GVMAG_M_3300020185_18	Ga0206131_10000278	19	rs:YP_009143424	Raccoonpox virus	nucleoside triphosphate phosphohydrolase-I [Raccoonpox virus].	K07012	CRISPR-associated endonuclease/helicase Cas3 [EC:3.1.-.- 3.6.4.-]
GVMAG_M_3300020185_18	Ga0206131_10000278	20	rs:YP_009052207	Aureococcus anophagefferens virus	putative DNA directed RNA polymerase II subunit E [Aureococcusanophagefferens virus].	K16253	DNA-directed RNA polymerase IV and V subunit 7
GVMAG_M_3300020185_18	Ga0206131_10000278	21	rs:YP_008052555	Phaeocystis globosa virus	hypothetical protein PGCG_00237 [Phaeocystis globosa virus].
GVMAG_M_3300020185_18	Ga0206131_10000278	22	rs:YP_009173558	Chrysochromulina ericina virus	hypothetical protein ceV_303 [Chrysochromulina ericina virus].	K12165	ufm1-conjugating enzyme 1
GVMAG_M_3300020185_18	Ga0206131_10000278	23	rs:XP_010750482	Larimichthys crocea	mRNA-capping enzyme [Larimichthys crocea].	K01971	bifunctional non-homologous end joining protein LigD [EC:6.5.1.1]
GVMAG_M_3300020185_18	Ga0206131_10000278	24	rs:XP_035929947	Halichoerus grypus	cap-specific mRNA (nucleoside-2'-O-)-methyltransferase 2[Halichoerus grypus].	K19376	Paramyxoviridae RNA-directed RNA polymerase L
GVMAG_M_3300020185_18	Ga0206131_10000278	25
GVMAG_M_3300020185_18	Ga0206131_10000278	26	rs:WP_090476434	Qipengyuania nanhaisediminis	carboxypeptidase family protein [Qipengyuania nanhaisediminis].	K08637	carboxypeptidase A4 [EC:3.4.17.-]
GVMAG_M_3300020185_18	Ga0206131_10000278	27				K11830	transcription factor A, mitochondrial
GVMAG_M_3300020185_18	Ga0206131_10000278	28
GVMAG_M_3300020185_18	Ga0206131_10000278	29				K05124	discoidin domain receptor family member 1 [EC:2.7.10.1]
GVMAG_M_3300020185_18	Ga0206131_10000278	30	rs:YP_009173267	Chrysochromulina ericina virus	hypothetical protein ceV_012 [Chrysochromulina ericina virus].	K05391	cyclic nucleotide gated channel, plant
GVMAG_M_3300020185_18	Ga0206131_10000278	31	rs:XP_015175613	Polistes dominula	PREDICTED: RING finger protein 44-like isoform X1 [Polistesdominula].	K10631	E3 ubiquitin-protein ligase Topors [EC:2.3.2.27]
GVMAG_M_3300020185_18	Ga0206131_10000278	32
GVMAG_M_3300020185_18	Ga0206131_10000278	33	rs:WP_188467549	Marivirga lumbricoides	hypothetical protein [Marivirga lumbricoides].	K05063	interleukin 12 receptor beta-1
GVMAG_M_3300020185_18	Ga0206131_10000278	34	rs:WP_000888070	Bacillus cereus group	MULTISPECIES: DNA translocase FtsK [Bacillus cereus group].	K14789	nucleolar protein 6
GVMAG_M_3300020185_18	Ga0206131_10000278	35				K04844	hypothetical glycosyl hydrolase [EC:3.2.1.-]
GVMAG_M_3300020185_18	Ga0206131_10000278	36				K10936	accessory colonization factor AcfA
GVMAG_M_3300020185_18	Ga0206131_10000278	37				K15581	oligopeptide transport system permease protein
GVMAG_M_3300020185_18	Ga0206131_10000278	38				K18599	nuclear migration protein JNM1
GVMAG_M_3300020185_18	Ga0206131_10000278	39	rs:XP_017026767	Drosophila kikkawai	PREDICTED: E3 ubiquitin-protein ligase MARCH5 [Drosophilakikkawai].	K20032	palmitoyltransferase ZDHHC13/17 [EC:2.3.1.225]
GVMAG_M_3300020185_18	Ga0206131_10000278	40	rs:YP_009173546	Chrysochromulina ericina virus	hypothetical protein ceV_291 [Chrysochromulina ericina virus].
GVMAG_M_3300020185_18	Ga0206131_10000278	41				K16057	calcium release-activated calcium channel protein 2
GVMAG_M_3300020185_18	Ga0206131_10000278	42				K17586	PHD and RING finger domain-containing protein 1
GVMAG_M_3300020185_18	Ga0206131_10000278	43	rs:WP_025289795	Bibersteinia trehalosi	aquaporin Z [Bibersteinia trehalosi].	K03617	Na+-translocating ferredoxin:NAD+ oxidoreductase subunit A
GVMAG_M_3300020185_18	Ga0206131_10000278	44	rs:XP_014491567	Vigna radiata var. radiata	autophagy-related protein 8d isoform X1 [Vigna radiata var.radiata].	K17268	coatomer subunit epsilon
GVMAG_M_3300020185_18	Ga0206131_10000278	45				K16281	RING-H2 zinc finger protein RHA1
GVMAG_M_3300020185_18	Ga0206131_10000278	46
GVMAG_M_3300020185_18	Ga0206131_10000278	47	rs:WP_171301185	Enterococcus cecorum	DNA polymerase I [Enterococcus cecorum].	K01146	protein Xni
GVMAG_M_3300020185_18	Ga0206131_10000278	48
GVMAG_M_3300020185_18	Ga0206131_10000278	49	rs:XP_027453730	Zalophus californianus	DNA-directed RNA polymerase II subunit RPB2 isoform X1 [Zalophuscalifornianus].	K03046	DNA-directed RNA polymerase subunit beta' [EC:2.7.7.6]
GVMAG_M_3300020185_18	Ga0206131_10000278	50
GVMAG_M_3300020185_18	Ga0206131_10000265	1
GVMAG_M_3300020185_18	Ga0206131_10000265	2				K05635	laminin, gamma 1
GVMAG_M_3300020185_18	Ga0206131_10000265	3	rs:XP_018313179	Trachymyrmex zeteki	PREDICTED: FAD-linked sulfhydryl oxidase ALR [Trachymyrmex zeteki].	K17891	FAD-linked sulfhydryl oxidase [EC:1.8.3.2]
GVMAG_M_3300020185_18	Ga0206131_10000265	4
GVMAG_M_3300020185_18	Ga0206131_10000265	5	rs:YP_003970012	Cafeteria roenbergensis virus BV-PW1	putative protein disulfide isomerase [Cafeteria roenbergensis virusBV-PW1].	K16692	tyrosine-protein kinase Etk/Wzc [EC:2.7.10.-]
GVMAG_M_3300020185_18	Ga0206131_10000265	6	rs:WP_181186414	Orenia metallireducens	patatin-like phospholipase family protein [Orenia metallireducens].	K11157	patatin-like phospholipase domain-containing protein 4 [EC:3.1.1.-]
GVMAG_M_3300020185_18	Ga0206131_10000265	7	rs:YP_003969800	Cafeteria roenbergensis virus BV-PW1	hypothetical protein crov168 [Cafeteria roenbergensis virusBV-PW1].
GVMAG_M_3300020185_18	Ga0206131_10000265	8
GVMAG_M_3300020185_18	Ga0206131_10000265	9	rs:YP_008052615	Phaeocystis globosa virus	multiple copy protein PGV_MIGE [Phaeocystis globosa virus].	K21543	transcription factor CRZ1
GVMAG_M_3300020185_18	Ga0206131_10000265	10
GVMAG_M_3300020185_18	Ga0206131_10000265	11	rs:YP_009173465	Chrysochromulina ericina virus	hypothetical protein ceV_210 [Chrysochromulina ericina virus].	K04404	TAK1-binding protein 2
GVMAG_M_3300020185_18	Ga0206131_10000265	12	rs:XP_012880189	Dipodomys ordii	PREDICTED: transcription initiation factor IIB isoform X1[Dipodomys ordii].	K05868	G2/mitotic-specific cyclin-B1
GVMAG_M_3300020185_18	Ga0206131_10000265	13
GVMAG_M_3300020185_18	Ga0206131_10000265	14	rs:XP_037215310	Mycena indigotica	uncharacterized protein MIND_01187200 [Mycena indigotica].
GVMAG_M_3300020185_18	Ga0206131_10000265	15	rs:XP_009033196	Aureococcus anophagefferens	hypothetical protein AURANDRAFT_61436 [Aureococcusanophagefferens].
GVMAG_M_3300020185_18	Ga0206131_10000265	16	rs:XP_020680471	Dendrobium catenatum	uncharacterized protein LOC110098098 [Dendrobium catenatum].
GVMAG_M_3300020185_18	Ga0206131_10000265	17	rs:XP_004308685	Fragaria vesca subsp. vesca	PREDICTED: uncharacterized protein LOC101309981 [Fragaria vescasubsp. vesca].
GVMAG_M_3300020185_18	Ga0206131_10000265	18				K03368	beta-galactoside alpha-2,3-sialyltransferase (sialyltransferase 4B) [EC:2.4.99.4]
GVMAG_M_3300020185_18	Ga0206131_10000265	19	rs:WP_019224710	Dehalobacter restrictus	DegT/DnrJ/EryC1/StrS family aminotransferase [Dehalobacterrestrictus].	K01620	threonine aldolase [EC:4.1.2.48]
GVMAG_M_3300020185_18	Ga0206131_10000265	20	rs:WP_050463148	Herbaspirillum autotrophicum	class I SAM-dependent methyltransferase [Herbaspirillumautotrophicum].	K16215	2-ketoarginine methyltransferase [EC:2.1.1.243]
GVMAG_M_3300020185_18	Ga0206131_10000265	21	rs:WP_092730044	Algoriphagus alkaliphilus	SDR family oxidoreductase [Algoriphagus alkaliphilus].	K00218	protochlorophyllide reductase [EC:1.3.1.33]
GVMAG_M_3300020185_18	Ga0206131_10000265	22	rs:WP_015404651	Desulfocapsa sulfexigens	class I SAM-dependent methyltransferase [Desulfocapsa sulfexigens].	K03212	23S rRNA (uracil747-C5)-methyltransferase [EC:2.1.1.189]
GVMAG_M_3300020185_18	Ga0206131_10000265	23	rs:WP_068479783	Pseudoclavibacter helvolus	N-acetylneuraminate synthase family protein [Pseudoclavibacterhelvolus].	K06605	myo-inositol catabolism protein IolH
GVMAG_M_3300020185_18	Ga0206131_10000265	24	rs:WP_135585312	Leptospira semungkisensis	GDP-mannose 4,6-dehydratase [Leptospira semungkisensis].	K23557	3beta-hydroxysteroid-4beta-carboxylate 3-dehydrogenase (decarboxylating) [EC:1.1.1.417]
GVMAG_M_3300020185_18	Ga0206131_10000265	25	rs:WP_097562850	Helicobacter pylori	GDP-mannose 4,6-dehydratase [Helicobacter pylori].	K16216	benzil reductase ((S)-benzoin forming) [EC:1.1.1.320]
GVMAG_M_3300020185_18	Ga0206131_10000265	26	rs:XP_014781296	Octopus bimaculoides	PREDICTED: GDP-L-fucose synthase-like [Octopus bimaculoides].	K13266	pterocarpan reductase [EC:1.23.1.-]
GVMAG_M_3300020185_18	Ga0206131_10000265	27				K06515	solute carrier family 44 (choline transporter-like protein), member 1
GVMAG_M_3300020185_18	Ga0206131_10000265	28	rs:XP_003170366	Nannizzia gypsea CBS 118893	ribonucleoside-diphosphate reductase small subunit [Nannizziagypsea CBS 118893].	K13973	pore-forming peptide ameobapore
GVMAG_M_3300020185_18	Ga0206131_10000265	29				K14317	nuclear pore complex protein Nup214
GVMAG_M_3300020185_18	Ga0206131_10000265	30				K13191	RNA-binding protein 16
GVMAG_M_3300020185_18	Ga0206131_10000265	31				K01998	branched-chain amino acid transport system permease protein
GVMAG_M_3300020185_18	Ga0206131_10000265	32	rs:YP_009173504	Chrysochromulina ericina virus	hypothetical protein ceV_249 [Chrysochromulina ericina virus].	K20114	galactose PTS system EIIC component
GVMAG_M_3300020185_18	Ga0206131_10000265	33	rs:YP_009173194	Ostreococcus lucimarinus virus 7	hypothetical protein AP054_gp226 [Ostreococcus lucimarinus virus7].
GVMAG_M_3300020185_18	Ga0206131_10000265	34
GVMAG_M_3300020185_18	Ga0206131_10000265	35				K05667	ATP-binding cassette, subfamily C (CFTR/MRP), member 3
GVMAG_M_3300020185_18	Ga0206131_10000265	36				K07279	autotransporter family porin
GVMAG_M_3300020185_18	Ga0206131_10000265	37				K09940	uncharacterized protein
GVMAG_M_3300020185_18	Ga0206131_10000265	38	rs:WP_185963442	unclassified Flavobacterium	MULTISPECIES: DEAD/DEAH box helicase family protein [unclassifiedFlavobacterium].	K07012	CRISPR-associated endonuclease/helicase Cas3 [EC:3.1.-.- 3.6.4.-]
GVMAG_M_3300020185_18	Ga0206131_10000265	39				K21435	ankyrin repeat domain-containing protein 6
GVMAG_M_3300020185_18	Ga0206131_10000265	40	rs:YP_008052511	Phaeocystis globosa virus	hypothetical protein PGCG_00193 [Phaeocystis globosa virus].
GVMAG_M_3300020185_18	Ga0206131_10000265	41	rs:XP_007409897	Melampsora larici-populina 98AG31	uncharacterized protein MELLADRAFT_123932 [Melampsoralarici-populina 98AG31].
GVMAG_M_3300020185_18	Ga0206131_10000265	42
GVMAG_M_3300020185_18	Ga0206131_10000265	43				K15860	regulatory peptide CiaX
GVMAG_M_3300020185_18	Ga0206131_10000265	44	rs:XP_011076578	Sesamum indicum	transcription elongation factor TFIIS [Sesamum indicum].	K04844	hypothetical glycosyl hydrolase [EC:3.2.1.-]
GVMAG_M_3300020185_18	Ga0206131_10000265	45	rs:WP_198466943	Capnocytophaga sp. 051621	OmpH family outer membrane protein [Capnocytophaga sp. 051621].	K21511	capsid assembly protease [EC:3.4.21.-]
GVMAG_M_3300020185_18	Ga0206131_10000265	46
GVMAG_M_3300020185_18	Ga0206131_10001115	1				K22525	MKL/myocardin-like protein
GVMAG_M_3300020185_18	Ga0206131_10001115	2				K08184	MFS transporter, MCT family, solute carrier family 16 (monocarboxylic acid transporters), member 7
GVMAG_M_3300020185_18	Ga0206131_10001115	3				K10421	CAP-Gly domain-containing linker protein 1
GVMAG_M_3300020185_18	Ga0206131_10001115	4				K08930	light-harvesting protein B-800-850 alpha chain
GVMAG_M_3300020185_18	Ga0206131_10001115	5
GVMAG_M_3300020185_18	Ga0206131_10001115	6	rs:WP_183307425	Dysgonomonas hofstadii	hypothetical protein [Dysgonomonas hofstadii].	K14822	rRNA-processing protein CGR1
GVMAG_M_3300020185_18	Ga0206131_10001115	7				K18721	nucleoporin NUP1
GVMAG_M_3300020185_18	Ga0206131_10001115	8
GVMAG_M_3300020185_18	Ga0206131_10001115	9				K14704	solute carrier family 26 (sulfate anion transporter), member 6
GVMAG_M_3300020185_18	Ga0206131_10001115	10
GVMAG_M_3300020185_18	Ga0206131_10001115	11	rs:XP_025741970	Callorhinus ursinus	DNA polymerase beta isoform X1 [Callorhinus ursinus].	K02912	large subunit ribosomal protein L32e
GVMAG_M_3300020185_18	Ga0206131_10001115	12				K04927	potassium voltage-gated channel KQT-like subfamily member 2
GVMAG_M_3300020185_18	Ga0206131_10001115	13	rs:XP_037482972	Triticum dicoccoides	phosphoglycerate mutase-like protein 1 [Triticum dicoccoides].	K19029	6-phosphofructo-2-kinase / fructose-2,6-biphosphatase 2 [EC:2.7.1.105 3.1.3.46]
GVMAG_M_3300020185_18	Ga0206131_10001115	14	rs:YP_008052714	Phaeocystis globosa virus	hypothetical protein PGCG_00403 [Phaeocystis globosa virus].	K09229	KRAB and SCAN domains-containing zinc finger protein
GVMAG_M_3300020185_18	Ga0206131_10001115	15
GVMAG_M_3300020185_18	Ga0206131_10001115	16
GVMAG_M_3300020185_18	Ga0206131_10001115	17
GVMAG_M_3300020185_18	Ga0206131_10001115	18
GVMAG_M_3300020185_18	Ga0206131_10001115	19
GVMAG_M_3300020185_18	Ga0206131_10001115	20	rs:XP_037411264	Triticum dicoccoides	mitochondrial substrate carrier family protein B-like isoform X1[Triticum dicoccoides].	K08769	solute carrier family 25 (mitochondrial uncoupling protein), member 7
GVMAG_M_3300020185_18	Ga0206131_10001115	21	rs:XP_031973890	Corvus moneduloides	calcium-binding mitochondrial carrier protein SCaMC-1 [Corvusmoneduloides].	K08769	solute carrier family 25 (mitochondrial uncoupling protein), member 7
GVMAG_M_3300020185_18	Ga0206131_10001115	22	rs:YP_008052722	Phaeocystis globosa virus	putative Nudix hydrolase [Phaeocystis globosa virus].	K12152	phosphatase NudJ [EC:3.6.1.-]
GVMAG_M_3300020185_18	Ga0206131_10001115	23				K02664	type IV pilus assembly protein PilO
GVMAG_M_3300020185_18	Ga0206131_10001115	24	rs:WP_119058302	Candidatus Ornithobacterium hominis	Eco57I restriction-modification methylase domain-containing protein[Candidatus Ornithobacterium hominis].	K00571	site-specific DNA-methyltransferase (adenine-specific) [EC:2.1.1.72]
GVMAG_M_3300020185_18	Ga0206131_10001115	25
GVMAG_M_3300020185_18	Ga0206131_10001115	26	rs:YP_008052727	Phaeocystis globosa virus	hypothetical protein PGCG_00416 [Phaeocystis globosa virus].	K13095	splicing factor 1
GVMAG_M_3300020185_18	Ga0206131_10001115	27	rs:YP_009640084	Diadromus pulchellus ascovirus 4a	hypothetical protein AV955_gp096 [Diadromus pulchellus ascovirus4a].	K05722	FYVE, RhoGEF and PH domain containing 3
GVMAG_M_3300020185_18	Ga0206131_10001115	28				K15205	transcription factor C subunit 6
GVMAG_M_3300020185_18	Ga0206131_10001115	29	rs:YP_009173754	Chrysochromulina ericina virus	hypothetical protein ceV_499 [Chrysochromulina ericina virus].	K24101	L-arginine---[L-arginyl-carrier protein] ligase [EC:6.2.1.63]
GVMAG_M_3300020185_18	Ga0206131_10001115	30	rs:XP_010160170	Eurypyga helias	PREDICTED: ras-related protein Rab-14 [Eurypyga helias].	K03665	GTPase
GVMAG_M_3300020185_18	Ga0206131_10001115	31
GVMAG_M_3300020185_18	Ga0206131_10001115	32	rs:YP_009174928	Yellowstone lake phycodnavirus 1	hypothetical protein AR679_gp242 [Yellowstone lake phycodnavirus1].	K06532	prominin 1
GVMAG_M_3300020185_18	Ga0206131_10001115	33	rs:YP_008052753	Phaeocystis globosa virus	hypothetical protein PGCG_00442 [Phaeocystis globosa virus].	K11427	[histone H3]-lysine79 N-trimethyltransferase [EC:2.1.1.360]
GVMAG_M_3300020185_18	Ga0206131_10001115	34	rs:YP_003969753	Cafeteria roenbergensis virus BV-PW1	hypothetical protein crov121 [Cafeteria roenbergensis virusBV-PW1].	K17072	interferon gamma inducible protein 47
GVMAG_M_3300020185_18	Ga0206131_10001115	35	rs:WP_000254488	Helicobacter pylori	type II methylase [Helicobacter pylori].	K18849	25S rRNA (adenine2142-N1)-methyltransferase [EC:2.1.1.286]
GVMAG_M_3300020185_18	Ga0206131_10001115	36	rs:YP_008052651	Phaeocystis globosa virus	hypothetical protein PGCG_00333 [Phaeocystis globosa virus].	K09239	human immunodeficiency virus type I enhancer-binding protein
GVMAG_M_3300020185_18	Ga0206131_10001115	37
GVMAG_M_3300020185_18	Ga0206131_10001115	38
GVMAG_M_3300020185_18	Ga0206131_10001115	39
GVMAG_M_3300020185_18	Ga0206131_10001115	40	rs:XP_014076658	Bipolaris maydis ATCC 48331	hypothetical protein COCC4DRAFT_33236 [Bipolaris maydis ATCC48331].	K20419	gamma-glutamylanilide synthase [EC:6.3.1.18]
GVMAG_M_3300020185_18	Ga0206131_10001115	41
GVMAG_M_3300020185_18	Ga0206131_10001115	42
GVMAG_M_3300020185_18	Ga0206131_10001115	43
GVMAG_M_3300020185_18	Ga0206131_10001116	1	rs:WP_051738641	Synechocystis sp. PCC 6714	DUF4347 domain-containing protein [Synechocystis sp. PCC 6714].	K15048	kalirin [EC:2.7.11.1]
GVMAG_M_3300020185_18	Ga0206131_10001116	2	rs:YP_009173430	Chrysochromulina ericina virus	hypothetical protein ceV_175 [Chrysochromulina ericina virus].
GVMAG_M_3300020185_18	Ga0206131_10001116	3				K21385	5,7-dihydroxy-2-methylchromone synthase [EC:2.3.1.216]
GVMAG_M_3300020185_18	Ga0206131_10001116	4				K17768	mitochondrial import receptor subunit TOM70
GVMAG_M_3300020185_18	Ga0206131_10001116	5	rs:YP_009052324	Aureococcus anophagefferens virus	hypothetical protein JO84_gp225 [Aureococcus anophagefferensvirus].
GVMAG_M_3300020185_18	Ga0206131_10001116	6	rs:YP_004894485	Megavirus chiliensis	hypothetical protein MegaChil _gp0434 [Megavirus chiliensis].
GVMAG_M_3300020185_18	Ga0206131_10001116	7	rs:XP_039798558			K19360	nephrocystin-3
GVMAG_M_3300020185_18	Ga0206131_10001116	8	rs:YP_009174358	Yellowstone lake phycodnavirus 3	hypothetical protein AR677_gp141 [Yellowstone lake phycodnavirus3].	K22402	GDNF-inducible zinc finger protein 1
GVMAG_M_3300020185_18	Ga0206131_10001116	9	rs:YP_009173376	Chrysochromulina ericina virus	hypothetical protein ceV_121 [Chrysochromulina ericina virus].
GVMAG_M_3300020185_18	Ga0206131_10001116	10
GVMAG_M_3300020185_18	Ga0206131_10001116	11				K15279	solute carrier family 35 (GDP-fucose transporter), member C1
GVMAG_M_3300020185_18	Ga0206131_10001116	12	rs:WP_025220677	Lysinibacillus varians	YdcF family protein [Lysinibacillus varians].	K03748	SanA protein
GVMAG_M_3300020185_18	Ga0206131_10001116	13				K03442	small conductance mechanosensitive channel
GVMAG_M_3300020185_18	Ga0206131_10001116	14				K10723	ecdysone 20-monooxygenase [EC:1.14.99.22]
GVMAG_M_3300020185_18	Ga0206131_10001116	15				K04599	G protein-coupled receptor Mth (Methuselah protein)
GVMAG_M_3300020185_18	Ga0206131_10001116	16	rs:XP_021150368	Columba livia	T-complex protein 11-like protein 2 [Columba livia].	K04687	interferon gamma
GVMAG_M_3300020185_18	Ga0206131_10001116	17	rs:WP_040781904	Rhodococcus ruber	PaaI family thioesterase [Rhodococcus ruber].	K01073	acyl-CoA hydrolase [EC:3.1.2.20]
GVMAG_M_3300020185_18	Ga0206131_10001116	18	rs:YP_009480906	Pandoravirus macleodensis	AAA ATPase incomplete domain containing protein [Pandoravirusmacleodensis].	K16963	putative S-methylcysteine transport system ATP-binding protein
GVMAG_M_3300020185_18	Ga0206131_10001116	19	rs:YP_009430224	Pandoravirus dulcis	hypothetical protein pdul_cds_460 [Pandoravirus dulcis].	K14438	chromodomain-helicase-DNA-binding protein 9 [EC:3.6.4.12]
GVMAG_M_3300020185_18	Ga0206131_10001116	20	rs:XP_005563478	Macaca fascicularis	PREDICTED: gamma-glutamyl hydrolase [Macaca fascicularis].	K13503	anthranilate synthase [EC:4.1.3.27]
GVMAG_M_3300020185_18	Ga0206131_10001116	21	rs:XP_024576319	Plasmopara halstedii	zinc-finger containing partial [Plasmopara halstedii].	K02977	small subunit ribosomal protein S27Ae
GVMAG_M_3300020185_18	Ga0206131_10001116	22	rs:YP_003969972	Cafeteria roenbergensis virus BV-PW1	hypothetical protein crov339 [Cafeteria roenbergensis virusBV-PW1].
GVMAG_M_3300020185_18	Ga0206131_10001116	23	rs:YP_004894507	Megavirus chiliensis	hypothetical protein MegaChil _gp0456 [Megavirus chiliensis].	K21187	glycosyltransferase [EC:2.4.1.-]
GVMAG_M_3300020185_18	Ga0206131_10001116	24				K03811	nicotinamide mononucleotide transporter
GVMAG_M_3300020185_18	Ga0206131_10001116	25	rs:YP_009094804	Melbournevirus	conserved putative transcription factor A2-like protein[Melbournevirus].	K01006	pyruvate, orthophosphate dikinase [EC:2.7.9.1]
GVMAG_M_3300020185_18	Ga0206131_10001116	26	rs:YP_009173447	Chrysochromulina ericina virus	hypothetical protein ceV_192 [Chrysochromulina ericina virus].
GVMAG_M_3300020185_18	Ga0206131_10001116	27	rs:YP_009174375	Yellowstone lake phycodnavirus 3	hypothetical protein AR677_gp158 [Yellowstone lake phycodnavirus3].
GVMAG_M_3300020185_18	Ga0206131_10001116	28	rs:YP_003344972	Sodalis phage SO1	gp37 [Sodalis phage SO1].	K18649	inositol-phosphate phosphatase / L-galactose 1-phosphate phosphatase / histidinol-phosphatase [EC:3.1.3.25 3.1.3.93 3.1.3.15]
GVMAG_M_3300020185_18	Ga0206131_10001116	29				K22765	transmembrane protein 237
GVMAG_M_3300020185_18	Ga0206131_10001116	30				K16894	cation channel sperm-associated protein subunit gamma
GVMAG_M_3300020185_18	Ga0206131_10001116	31	rs:WP_015276300	Pseudomonas stutzeri	DUF305 domain-containing protein [Pseudomonas stutzeri].	K07034	uncharacterized protein
GVMAG_M_3300020185_18	Ga0206131_10001116	32	rs:XP_004361425	Cavenderia fasciculata	hypothetical protein DFA_05707 [Cavenderia fasciculata].	K13535	cardiolipin-specific phospholipase [EC:3.1.1.-]
GVMAG_M_3300020185_18	Ga0206131_10001116	33
GVMAG_M_3300020185_18	Ga0206131_10001432	1				K09656	beta-1,4-N-acetylgalactosaminyltransferase 3 [EC:2.4.1.244]
GVMAG_M_3300020185_18	Ga0206131_10001432	2				K03240	translation initiation factor eIF-2B subunit epsilon
GVMAG_M_3300020185_18	Ga0206131_10001432	3	rs:YP_009173639	Chrysochromulina ericina virus	hypothetical protein ceV_384 [Chrysochromulina ericina virus].	K06148	ATP-binding cassette, subfamily C, bacterial
GVMAG_M_3300020185_18	Ga0206131_10001432	4	rs:YP_009173640	Chrysochromulina ericina virus	hypothetical protein ceV_385 [Chrysochromulina ericina virus].
GVMAG_M_3300020185_18	Ga0206131_10001432	5				K12396	AP-3 complex subunit delta
GVMAG_M_3300020185_18	Ga0206131_10001432	6	rs:YP_008052588	Phaeocystis globosa virus	hypothetical protein PGCG_00270 [Phaeocystis globosa virus].	K07865	Ras homolog gene family, member U
GVMAG_M_3300020185_18	Ga0206131_10001432	7	rs:WP_150937681	Tamlana sp. B1N29	type I DNA topoisomerase [Tamlana sp. B1N29].	K06187	recombination protein RecR
GVMAG_M_3300020185_18	Ga0206131_10001432	8				K02478	two-component system, LytTR family, sensor kinase [EC:2.7.13.3]
GVMAG_M_3300020185_18	Ga0206131_10001432	9	rs:YP_008052597	Phaeocystis globosa virus	hypothetical protein PGCG_00279 [Phaeocystis globosa virus].
GVMAG_M_3300020185_18	Ga0206131_10001432	10	rs:XP_452074	Kluyveromyces lactis	uncharacterized protein KLLA0_B12221g [Kluyveromyces lactis].	K07452	5-methylcytosine-specific restriction enzyme B [EC:3.1.21.-]
GVMAG_M_3300020185_18	Ga0206131_10001432	11	rs:WP_102503915	Vibrio splendidus	DnaJ domain-containing protein [Vibrio splendidus].	K17805	mitochondrial import inner membrane translocase subunit TIM16
GVMAG_M_3300020185_18	Ga0206131_10001432	12	rs:WP_012909330	Pirellula staleyi	SLATT domain-containing protein [Pirellula staleyi].	K11632	bacitracin transport system permease protein
GVMAG_M_3300020185_18	Ga0206131_10001432	13	rs:YP_001426708	Acanthocystis turfacea chlorella virus 1	hypothetical protein ATCV1_Z227L [Acanthocystis turfacea chlorellavirus 1].	K22660	calsyntenin 2
GVMAG_M_3300020185_18	Ga0206131_10001432	14
GVMAG_M_3300020185_18	Ga0206131_10001432	15				K19896	mucin TcMUCII
GVMAG_M_3300020185_18	Ga0206131_10001432	16	rs:YP_009173597	Chrysochromulina ericina virus	SAP domain containing protein [Chrysochromulina ericina virus].	K10884	ATP-dependent DNA helicase 2 subunit 1
GVMAG_M_3300020185_18	Ga0206131_10001432	17	rs:WP_037502698	Sphingomonas jaspsi	hypothetical protein [Sphingomonas jaspsi].	K23293	regulator of microtubule dynamics protein 3
GVMAG_M_3300020185_18	Ga0206131_10001432	18	rs:XP_030057035	Microcaecilia unicolor	flap endonuclease 1 isoform X2 [Microcaecilia unicolor].	K10652	tripartite motif-containing protein 25 [EC:2.3.2.27]
GVMAG_M_3300020185_18	Ga0206131_10001432	19	rs:YP_008052603	Phaeocystis globosa virus	hypothetical protein PGCG_00285 [Phaeocystis globosa virus].
GVMAG_M_3300020185_18	Ga0206131_10001432	20	rs:WP_189336640	Actinoplanes ianthinogenes	DUF1768 domain-containing protein [Actinoplanes ianthinogenes].	K05636	laminin, beta 1
GVMAG_M_3300020185_18	Ga0206131_10001432	21
GVMAG_M_3300020185_18	Ga0206131_10001432	22	rs:YP_009173591	Chrysochromulina ericina virus	hypothetical protein ceV_336 [Chrysochromulina ericina virus].	K03260	translation initiation factor 4G
GVMAG_M_3300020185_18	Ga0206131_10001432	23	rs:XP_030377851	Scaptodrosophila lebanonensis	eukaryotic initiation factor 4A isoform X1 [Scaptodrosophilalebanonensis].	K15271	ATP-dependent DNA helicase HFM1/MER3 [EC:3.6.4.12]
GVMAG_M_3300020185_18	Ga0206131_10001432	24	rs:WP_115305544	Staphylococcus aureus	MutS family DNA mismatch repair protein [Staphylococcus aureus].	K12541	ATP-binding cassette, subfamily C, bacterial LapB
GVMAG_M_3300020185_18	Ga0206131_10001432	25				K19877	chitin biosynthesis protein CHS5
GVMAG_M_3300020185_18	Ga0206131_10001432	26	rs:YP_008052610	Phaeocystis globosa virus	hypothetical protein PGCG_00292 [Phaeocystis globosa virus].
GVMAG_M_3300020185_18	Ga0206131_10001432	27	rs:YP_009052275	Aureococcus anophagefferens virus	putative Holliday junction resolvase [Aureococcus anophagefferensvirus].	K00855	phosphoribulokinase [EC:2.7.1.19]
GVMAG_M_3300020185_18	Ga0206131_10001432	28	rs:YP_294142	Emiliania huxleyi virus 86	hypothetical protein EhV384 [Emiliania huxleyi virus 86].	K04406	mitogen-activated protein kinase kinase kinase kinase 3 [EC:2.7.11.1]
GVMAG_M_3300020185_18	Ga0206131_10001432	29				K15307	G protein pathway suppressor 2
GVMAG_M_3300020185_18	Ga0206131_10001432	30				K13735	adhesin/invasin
GVMAG_M_3300020185_18	Ga0206131_10001432	31				K22644	voltage-gated hydrogen channel 1
GVMAG_M_3300020185_18	Ga0206131_10001797	1	rs:WP_051686635	Ochrobactrum sp. UNC390CL2Tsu3S39	hypothetical protein [Ochrobactrum sp. UNC390CL2Tsu3S39].	K02334	DNA polymerase bacteriophage-type [EC:2.7.7.7]
GVMAG_M_3300020185_18	Ga0206131_10001797	2	rs:YP_293757	Emiliania huxleyi virus 86	hypothetical protein EhV003 [Emiliania huxleyi virus 86].	K05576	NAD(P)H-quinone oxidoreductase subunit 4L [EC:7.1.1.2]
GVMAG_M_3300020185_18	Ga0206131_10001797	3				K10647	midline 2 [EC:2.3.2.27]
GVMAG_M_3300020185_18	Ga0206131_10001797	4				K23831	E3 ubiquitin-protein ligase IpaH0722 [EC:2.3.2.27]
GVMAG_M_3300020185_18	Ga0206131_10001797	5
GVMAG_M_3300020185_18	Ga0206131_10001797	6
GVMAG_M_3300020185_18	Ga0206131_10001797	7				K23352	glutaconyl-CoA/methylmalonyl-CoA decarboxylase subunit delta
GVMAG_M_3300020185_18	Ga0206131_10001797	8
GVMAG_M_3300020185_18	Ga0206131_10001797	9
GVMAG_M_3300020185_18	Ga0206131_10001797	10				K04641	bacteriorhodopsin
GVMAG_M_3300020185_18	Ga0206131_10001797	11
GVMAG_M_3300020185_18	Ga0206131_10001797	12				K02498	HemY protein
GVMAG_M_3300020185_18	Ga0206131_10001797	13	rs:YP_009174050	Yellowstone lake mimivirus	hypothetical protein AR680_gp013 [Yellowstone lake mimivirus].	K01190	beta-galactosidase [EC:3.2.1.23]
GVMAG_M_3300020185_18	Ga0206131_10001797	14	rs:XP_015886337	Ziziphus jujuba	uncharacterized protein LOC107421588 [Ziziphus jujuba].	K02006	cobalt/nickel transport system ATP-binding protein
GVMAG_M_3300020185_18	Ga0206131_10001797	15	rs:YP_009173487	Chrysochromulina ericina virus	hypothetical protein ceV_232 [Chrysochromulina ericina virus].	K05544	tRNA-dihydrouridine synthase 3 [EC:1.3.1.89]
GVMAG_M_3300020185_18	Ga0206131_10001797	16
GVMAG_M_3300020185_18	Ga0206131_10001797	17
GVMAG_M_3300020185_18	Ga0206131_10001797	18	rs:XP_021244475	Numida meleagris	thrombospondin type-1 domain-containing protein 7A isoform X1[Numida meleagris].	K04598	adhesion G protein-coupled receptor B3
GVMAG_M_3300020185_18	Ga0206131_10001797	19	rs:YP_004894993	Megavirus chiliensis	hypothetical protein MegaChil _gp0942 [Megavirus chiliensis].
GVMAG_M_3300020185_18	Ga0206131_10001797	20
GVMAG_M_3300020185_18	Ga0206131_10001797	21				K10527	enoyl-CoA hydratase/3-hydroxyacyl-CoA dehydrogenase [EC:4.2.1.17 1.1.1.35 1.1.1.211]
GVMAG_M_3300020185_18	Ga0206131_10001797	22	rs:WP_161688320	Vibrio toranzoniae	hypothetical protein [Vibrio toranzoniae].	K06247	laminin, gamma 3
GVMAG_M_3300020185_18	Ga0206131_10001797	23	rs:YP_009173478	Chrysochromulina ericina virus	hypothetical protein ceV_223 [Chrysochromulina ericina virus].
GVMAG_M_3300020185_18	Ga0206131_10001797	24	rs:YP_008052450	Phaeocystis globosa virus	hypothetical protein PGCG_00131 [Phaeocystis globosa virus].	K14826	FK506-binding nuclear protein [EC:5.2.1.8]
GVMAG_M_3300020185_18	Ga0206131_10001797	25	rs:WP_152704775	Moraxella catarrhalis	YqaJ viral recombinase family protein [Moraxella catarrhalis].
GVMAG_M_3300020185_18	Ga0206131_10001797	26
GVMAG_M_3300020185_18	Ga0206131_10001797	27
GVMAG_M_3300020185_18	Ga0206131_10001797	28	rs:YP_009223039	Vibrio phage eugene 12A10	ribonucleoside triphosphate reductase subunit alpha [Vibrio phageeugene 12A10].	K09643	transmembrane protease serine 13
GVMAG_M_3300020185_18	Ga0206131_10001153	1				K22051	miniconductance mechanosensitive channel
GVMAG_M_3300020185_18	Ga0206131_10001153	2
GVMAG_M_3300020185_18	Ga0206131_10001153	3
GVMAG_M_3300020185_18	Ga0206131_10001153	4	rs:YP_008052719	Phaeocystis globosa virus	hypothetical protein PGCG_00408 [Phaeocystis globosa virus].
GVMAG_M_3300020185_18	Ga0206131_10001153	5
GVMAG_M_3300020185_18	Ga0206131_10001153	6	rs:XP_017773031	Nicrophorus vespilloides	PREDICTED: lon protease homolog, mitochondrial isoform X1[Nicrophorus vespilloides].	K05212	glutamate receptor ionotropic, NMDA 2D
GVMAG_M_3300020185_18	Ga0206131_10001153	7	rs:XP_015589943	Cephus cinctus	DNA-directed RNA polymerase II subunit RPB1 [Cephus cinctus].	K16251	DNA-directed RNA polymerase V subunit 1 [EC:2.7.7.6]
GVMAG_M_3300020185_18	Ga0206131_10001153	8				K05741	diaphanous 2
GVMAG_M_3300020185_18	Ga0206131_10001153	9	rs:YP_008052580	Phaeocystis globosa virus	hypothetical protein PGCG_00262 [Phaeocystis globosa virus].	K14826	FK506-binding nuclear protein [EC:5.2.1.8]
GVMAG_M_3300020185_18	Ga0206131_10001153	10	rs:WP_204403220	Bacteroides caecigallinarum	dihydrofolate reductase [Bacteroides caecigallinarum].	K11752	diaminohydroxyphosphoribosylaminopyrimidine deaminase / 5-amino-6-(5-phosphoribosylamino)uracil reductase [EC:3.5.4.26 1.1.1.193]
GVMAG_M_3300020185_18	Ga0206131_10001153	11
GVMAG_M_3300020185_18	Ga0206131_10001153	12	rs:YP_009010434	Invertebrate iridescent virus 30	Metallopeptidase WLM [Invertebrate iridescent virus 30].	K07043	uncharacterized protein
GVMAG_M_3300020185_18	Ga0206131_10001153	13	rs:YP_009174239	Yellowstone lake phycodnavirus 3	hypothetical protein AR677_gp022 [Yellowstone lake phycodnavirus3].
GVMAG_M_3300020185_18	Ga0206131_10001153	14	rs:XP_037528439	Rhipicephalus sanguineus	pre-mRNA-splicing factor 38B-like isoform X3 [Rhipicephalussanguineus].	K13856	solute carrier family 4 (anion exchanger), member 3
GVMAG_M_3300020185_18	Ga0206131_10001153	15	rs:YP_009173610	Chrysochromulina ericina virus	hypothetical protein ceV_355 [Chrysochromulina ericina virus].
GVMAG_M_3300020185_18	Ga0206131_10001153	16				K02022	HlyD family secretion protein
GVMAG_M_3300020185_18	Ga0206131_10001153	17	rs:YP_009173612	Chrysochromulina ericina virus	hypothetical protein ceV_357 [Chrysochromulina ericina virus].	K11500	centromere protein H
GVMAG_M_3300020185_18	Ga0206131_10001153	18				K21072	A-kinase anchor protein 28
GVMAG_M_3300020185_18	Ga0206131_10001153	19				K06110	exocyst complex component 3
GVMAG_M_3300020185_18	Ga0206131_10001153	20
GVMAG_M_3300020185_18	Ga0206131_10001153	21				K23156	mycolipenoyl-CoA---2-(long-chain-fatty acyl)-trehalose mycolipenoyltransferase / long-chain-acyl-CoA---trehalose acyltransferase [EC:2.3.1.278 2.3.1.279]
GVMAG_M_3300020185_18	Ga0206131_10001153	22	rs:YP_008052570	Phaeocystis globosa virus	extracellular link domain-containing protein [Phaeocystis globosavirus].	K22680	c-type lectin domain family 2 member A
GVMAG_M_3300020185_18	Ga0206131_10001153	23	rs:XP_029028287	Betta splendens	ubiquitin carboxyl-terminal hydrolase 2-like isoform X1 [Bettasplendens].	K21122	ubiquitin carboxyl-terminal hydrolase 28 [EC:3.4.19.12]
GVMAG_M_3300020185_18	Ga0206131_10001153	24	rs:YP_008052568	Phaeocystis globosa virus	RING finger protein [Phaeocystis globosa virus].	K03059	DNA-directed RNA polymerase subunit P [EC:2.7.7.6]
GVMAG_M_3300020185_18	Ga0206131_10002114	1	rs:YP_008052547	Phaeocystis globosa virus	hypothetical protein PGCG_00229 [Phaeocystis globosa virus].	K02819	trehalose PTS system EIIBC or EIIBCA component [EC:2.7.1.201]
GVMAG_M_3300020185_18	Ga0206131_10002114	2	rs:WP_026746812	Leptotrichia hofstadii	DNA mismatch repair protein MutS [Leptotrichia hofstadii].	K11781	5-amino-6-(D-ribitylamino)uracil---L-tyrosine 4-hydroxyphenyl transferase [EC:2.5.1.147]
GVMAG_M_3300020185_18	Ga0206131_10002114	3
GVMAG_M_3300020185_18	Ga0206131_10002114	4	rs:XP_018113020	Xenopus laevis	PREDICTED: DNA-directed RNA polymerases I, II, and III subunitRPABC5 [Xenopus laevis].	K03058	DNA-directed RNA polymerase subunit N [EC:2.7.7.6]
GVMAG_M_3300020185_18	Ga0206131_10002114	5				K11125	protein SMG5
GVMAG_M_3300020185_18	Ga0206131_10002114	6				K04849	voltage-dependent calcium channel N type alpha-1B
GVMAG_M_3300020185_18	Ga0206131_10002114	7	rs:YP_008052527	Phaeocystis globosa virus	hypothetical protein PGCG_00209 [Phaeocystis globosa virus].
GVMAG_M_3300020185_18	Ga0206131_10002114	8	rs:XP_034860794	Mirounga leonina	DNA-directed RNA polymerase II subunit RPB2 isoform X1 [Miroungaleonina].	K03046	DNA-directed RNA polymerase subunit beta' [EC:2.7.7.6]
GVMAG_M_3300020185_18	Ga0206131_10002114	9
GVMAG_M_3300020185_18	Ga0206131_10002114	10	rs:XP_456027	Kluyveromyces lactis	uncharacterized protein KLLA0_F21098g [Kluyveromyces lactis].	K20734	thyroxine-binding globulin
GVMAG_M_3300020185_18	Ga0206131_10002114	11				K05636	laminin, beta 1
GVMAG_M_3300020185_18	Ga0206131_10002114	12	rs:YP_009173527	Chrysochromulina ericina virus	hypothetical protein ceV_272 [Chrysochromulina ericina virus].	K20286	TATA element modulatory factor
GVMAG_M_3300020185_18	Ga0206131_10002114	13				K06440	similar to spore coat protein
GVMAG_M_3300020185_18	Ga0206131_10002114	14	rs:YP_009173526	Chrysochromulina ericina virus	hypothetical protein ceV_271 [Chrysochromulina ericina virus].	K06240	laminin, alpha 3/5
GVMAG_M_3300020185_18	Ga0206131_10002114	15				K15683	NF-X1-type zinc finger protein NFXL1
GVMAG_M_3300020185_18	Ga0206131_10002114	16	rs:WP_098771186	Bacillus cereus	DNA primase [Bacillus cereus].
GVMAG_M_3300020185_18	Ga0206131_10002114	17	rs:XP_027691867	Vombatus ursinus	ubiquitin-conjugating enzyme E2 Z-like [Vombatus ursinus].	K12165	ufm1-conjugating enzyme 1
GVMAG_M_3300020185_18	Ga0206131_10002114	18	rs:YP_009052372	Aureococcus anophagefferens virus	putative DNA directed RNA polymerase subunit rpb9/M [Aureococcusanophagefferens virus].	K14531	ribonuclease MRP protein subunit SNM1
GVMAG_M_3300020185_18	Ga0206131_10002114	19	rs:XP_012565800	Hydra vulgaris	PREDICTED: DNA-directed RNA polymerases I, II, and III subunitRPABC2-like [Hydra vulgaris].	K09239	human immunodeficiency virus type I enhancer-binding protein
GVMAG_M_3300020185_18	Ga0206131_10002114	20				K06240	laminin, alpha 3/5
GVMAG_M_3300020185_18	Ga0206131_10003256	1	rs:YP_009173724	Chrysochromulina ericina virus	hypothetical protein ceV_469 [Chrysochromulina ericina virus].	K14996	solute carrier family 38 (sodium-coupled neutral amino acid transporter), member 10
GVMAG_M_3300020185_18	Ga0206131_10003256	2				K08550	estrogen receptor alpha
GVMAG_M_3300020185_18	Ga0206131_10003256	3	rs:YP_009173721	Chrysochromulina ericina virus	hypothetical protein ceV_466 [Chrysochromulina ericina virus].
GVMAG_M_3300020185_18	Ga0206131_10003256	4				K23273	fructose 5-dehydrogenase large subunit [EC:1.1.99.11]
GVMAG_M_3300020185_18	Ga0206131_10003256	5	rs:XP_016590808	Sporothrix schenckii 1099-18	solute carrier family 25 (mitochondrial citrate transporter),member 1 [Sporothrix schenckii 1099-18].	K17885	mitochondrial carrier
GVMAG_M_3300020185_18	Ga0206131_10003256	6	rs:XP_018848851	Juglans regia	trifunctional UDP-glucose4,6-dehydratase/UDP-4-keto-6-deoxy-D-glucose3,5-epimerase/UDP-4-keto-L-rhamnose-reductase RHM1 [Juglans regia].	K19267	NAD(P)H dehydrogenase (quinone) [EC:1.6.5.2]
GVMAG_M_3300020185_18	Ga0206131_10003256	7
GVMAG_M_3300020185_18	Ga0206131_10003256	8	rs:XP_003084352	Ostreococcus tauri	Methyltransferase FkbM [Ostreococcus tauri].	K21402	2-O-methyltransferase [EC:2.1.1.-]
GVMAG_M_3300020185_18	Ga0206131_10003256	9	rs:XP_021925890	Zootermopsis nevadensis	probable phosphomannomutase isoform X3 [Zootermopsis nevadensis].	K03456	serine/threonine-protein phosphatase 2A regulatory subunit A
GVMAG_M_3300020185_18	Ga0206131_10003256	10	rs:WP_172346951	Lentimicrobium sp. L6	glutamine--fructose-6-phosphate transaminase (isomerizing)[Lentimicrobium sp. L6].	K07106	N-acetylmuramic acid 6-phosphate etherase [EC:4.2.1.126]
GVMAG_M_3300020185_18	Ga0206131_10003256	11				K08460	adhesion G protein-coupled receptor A1
GVMAG_M_3300020185_18	Ga0206131_10003256	12	rs:WP_138438165	Marinobacter sp. LZ-6	mannose-1-phosphate guanylyltransferase/mannose-6-phosphateisomerase [Marinobacter sp. LZ-6].	K00973	glucose-1-phosphate thymidylyltransferase [EC:2.7.7.24]
GVMAG_M_3300020185_18	Ga0206131_10003256	13	rs:WP_080903077	Parabacteroides sp. Marseille-P3160	hypothetical protein [Parabacteroides sp. Marseille-P3160].	K08251	alpha 1,4-N-acetylglucosaminyltransferase [EC:2.4.1.-]
GVMAG_M_3300020185_18	Ga0206131_10003256	14	rs:WP_181252975	Microbulbifer sp. YPW1	hypothetical protein [Microbulbifer sp. YPW1].	K13024	inositol-hexakisphosphate/diphosphoinositol-pentakisphosphate 1-kinase [EC:2.7.4.24]
GVMAG_M_3300020185_18	Ga0206131_10003256	15	rs:WP_126699076	Mesorhizobium carbonis	hypothetical protein [Mesorhizobium carbonis].
GVMAG_M_3300020185_18	Ga0206131_10003256	16	rs:WP_077919597	Spirosoma sp. 209	alpha-1,2-fucosyltransferase [Spirosoma sp. 209].	K01112	phosphohistidine phosphatase [EC:3.9.1.3]
GVMAG_M_3300020185_18	Ga0206131_10003256	17	rs:XP_033058231	Trachypithecus francoisi	GDP-L-fucose synthase isoform X2 [Trachypithecus francoisi].	K13013	O-antigen biosynthesis protein WbqV
GVMAG_M_3300020185_18	Ga0206131_10003256	18	rs:WP_089281108	Anaerovirgula multivorans	ketoacyl-ACP synthase III [Anaerovirgula multivorans].	K01641	hydroxymethylglutaryl-CoA synthase [EC:2.3.3.10]
GVMAG_M_3300020185_18	Ga0206131_10009043	1	rs:WP_196528265	Nostoc sp. BAE	DUF4744 domain-containing protein, partial [Nostoc sp. BAE].	K02067	phospholipid/cholesterol/gamma-HCH transport system substrate-binding protein
GVMAG_M_3300020185_18	Ga0206131_10009043	2
GVMAG_M_3300020185_18	Ga0206131_10009043	3
GVMAG_M_3300020185_18	Ga0206131_10009043	4
GVMAG_M_3300020185_18	Ga0206131_10009043	5	rs:YP_008052706	Phaeocystis globosa virus	protein kinase [Phaeocystis globosa virus].	K14958	kinase suppressor of Ras 1
GVMAG_M_3300020185_18	Ga0206131_10009043	6				K01055	3-oxoadipate enol-lactonase [EC:3.1.1.24]
GVMAG_M_3300020185_18	Ga0206131_10009043	7
GVMAG_M_3300020185_18	Ga0206131_10009043	8	rs:XP_020123426	Talaromyces atroroseus	Eukaryotic translation initiation factor 1A [Talaromycesatroroseus].	K03236	translation initiation factor 1A
GVMAG_M_3300020185_18	Ga0206131_10009043	9	rs:XP_009104168	Brassica rapa	RING-H2 finger protein ATL52 [Brassica rapa].	K13957	kelch-like protein 33
GVMAG_M_3300020185_18	Ga0206131_10009043	10	rs:XP_026461065	Papaver somniferum	uncharacterized protein LOC113362785 [Papaver somniferum].	K08761	phospholipid transfer protein
GVMAG_M_3300020185_18	Ga0206131_10009043	11
GVMAG_M_3300020185_18	Ga0206131_10009043	12				K18755	importin-8
GVMAG_M_3300020185_18	Ga0206131_10009043	13	rs:XP_028971848	Esox lucius	uncharacterized protein LOC106024859 isoform X1 [Esox lucius].	K10339	ankyrin repeat and SOCS box protein 17
GVMAG_M_3300020185_18	Ga0206131_10010140	1	rs:YP_009174097	Yellowstone lake mimivirus	hypothetical protein AR680_gp060 [Yellowstone lake mimivirus].
GVMAG_M_3300020185_18	Ga0206131_10010140	2	rs:YP_008052492	Phaeocystis globosa virus	hypothetical protein PGCG_00174 [Phaeocystis globosa virus].	K11689	C4-dicarboxylate transporter, DctQ subunit
GVMAG_M_3300020185_18	Ga0206131_10010140	3	rs:YP_009174100	Yellowstone lake mimivirus	hypothetical protein AR680_gp063 [Yellowstone lake mimivirus].
GVMAG_M_3300020185_18	Ga0206131_10010140	4	rs:YP_008052490	Phaeocystis globosa virus	hypothetical protein PGCG_00172 [Phaeocystis globosa virus].	K02125	F-type H+-transporting ATPase subunit 8
GVMAG_M_3300020185_18	Ga0206131_10010140	5	rs:YP_009173356	Chrysochromulina ericina virus	hypothetical protein ceV_101 [Chrysochromulina ericina virus].	K17895	GATA-binding protein 3
GVMAG_M_3300020185_18	Ga0206131_10010140	6	rs:YP_004894648	Megavirus chiliensis	hypothetical protein MegaChil _gp0597 [Megavirus chiliensis].	K02691	photosystem I subunit VII
GVMAG_M_3300020185_18	Ga0206131_10010140	7	rs:YP_008052487	Phaeocystis globosa virus	hypothetical protein PGCG_00169 [Phaeocystis globosa virus].
GVMAG_M_3300020185_18	Ga0206131_10010140	8	rs:YP_009174105	Yellowstone lake mimivirus	hypothetical protein AR680_gp068 [Yellowstone lake mimivirus].
GVMAG_M_3300020185_18	Ga0206131_10010140	9				K19288	Alphavirus structral polyprotein
GVMAG_M_3300020185_18	Ga0206131_10010140	10				K12753	myosin regulatory light chain 5
GVMAG_M_3300020185_18	Ga0206131_10015062	1	rs:WP_073488810	unclassified Flavobacterium	MULTISPECIES: type I DNA topoisomerase [unclassifiedFlavobacterium].	K13368	17beta-estradiol 17-dehydrogenase / 3alpha(17beta)-hydroxysteroid dehydrogenase (NAD+) [EC:1.1.1.62 1.1.1.239]
GVMAG_M_3300020185_18	Ga0206131_10015062	2				K14575	AAA family ATPase
GVMAG_M_3300020185_18	Ga0206131_10015062	3
GVMAG_M_3300020185_18	Ga0206131_10015062	4	rs:WP_187754505	Frischella sp. Ac13	DUF305 domain-containing protein [Frischella sp. Ac13].
GVMAG_M_3300020185_18	Ga0206131_10015062	5	rs:WP_082506629	unclassified Rhizobium	MULTISPECIES: DUF305 domain-containing protein [unclassifiedRhizobium].
GVMAG_M_3300020185_18	Ga0206131_10015062	6	rs:YP_008052456	Phaeocystis globosa virus	transposase [Phaeocystis globosa virus].	K01152	isftu1 transposase
GVMAG_M_3300020185_18	Ga0206131_10015062	7	rs:WP_003688810	Neisseria gonorrhoeae	NgoBV family restriction endonuclease [Neisseria gonorrhoeae].
GVMAG_M_3300020185_18	Ga0206131_10015062	8	rs:WP_093312336	Pseudospirillum japonicum	DNA cytosine methyltransferase [Pseudospirillum japonicum].	K22534	PR domain zinc finger protein 5
GVMAG_M_3300020185_18	Ga0206131_10015062	9				K14192	clumping factor B
GVMAG_M_3300020185_18	Ga0206131_10022342	1	rs:WP_187455256	Hymenobacter sp. BT491	ribonucleoside-diphosphate reductase subunit alpha [Hymenobactersp. BT491].	K00524	ribonucleotide reductase, class II [EC:1.17.4.1]
GVMAG_M_3300020185_18	Ga0206131_10022342	2				K10863	aprataxin [EC:3.6.1.70 3.6.1.71 3.6.1.72]
GVMAG_M_3300020185_18	Ga0206131_10022342	3	rs:WP_126729096	Chryseobacterium lacus	DNA polymerase III subunit alpha [Chryseobacterium lacus].	K07502	uncharacterized protein
GVMAG_M_3300020185_18	Ga0206131_10022342	4	rs:WP_110587715	Mucilaginibacter sp. OV119	ribonuclease HII [Mucilaginibacter sp. OV119].	K20811	inulosucrase [EC:2.4.1.9]
GVMAG_M_3300020185_18	Ga0206131_10022342	5				K10737	DNA helicase MCM8 [EC:3.6.4.12]
GVMAG_M_3300020185_18	Ga0206131_10022342	6				K19722	receptor for advanced glycosylation end products
GVMAG_M_3300020185_18	Ga0206131_10022342	7				K19608	ellis van creveld syndrome protein 2
GVMAG_M_3300020185_18	Ga0206131_10012233	1	rs:WP_194137000	Salipiger pacificus	signal recognition particle-docking protein FtsY [Salipigerpacificus].	K07149	uncharacterized protein
GVMAG_M_3300020185_18	Ga0206131_10012233	2	rs:YP_009173351	Chrysochromulina ericina virus	putative patatin-like phospholipase [Chrysochromulina ericinavirus].	K13534	patatin-like phospholipase domain-containing protein 3 [EC:3.1.1.3 2.3.1.-]
GVMAG_M_3300020185_18	Ga0206131_10012233	3	rs:WP_096107324	Pseudomonas syringae	M10 family metallopeptidase C-terminal domain-containing protein[Pseudomonas syringae].	K23743	peptidyl-Asp metalloendopeptidase [EC:3.4.24.33]
GVMAG_M_3300020185_18	Ga0206131_10012233	4
GVMAG_S_3300000115_46	3300000115_a_DelMOSum2011_c10000012	1	rs:YP_009052476	Ball python nidovirus 1	pp1a replicase polyprotein [Ball python nidovirus 1].	K10866	DNA repair protein RAD50 [EC:3.6.-.-]
GVMAG_S_3300000115_46	3300000115_a_DelMOSum2011_c10000012	2				K10991	DNA repair protein Swi5/Sae3
GVMAG_S_3300000115_46	3300000115_a_DelMOSum2011_c10000012	3				K13922	propionaldehyde dehydrogenase [EC:1.2.1.87]
GVMAG_S_3300000115_46	3300000115_a_DelMOSum2011_c10000012	4				K17266	major vault protein
GVMAG_S_3300000115_46	3300000115_a_DelMOSum2011_c10000012	5				K09603	ubiquitin thioesterase protein OTUB2 [EC:3.4.19.12]
GVMAG_S_3300000115_46	3300000115_a_DelMOSum2011_c10000012	6	rs:WP_147103499	Tateyamaria sp. syn59	endonuclease/exonuclease/phosphatase family protein [Tateyamariasp. syn59].	K11994	deoxyribonuclease-1 [EC:3.1.21.1]
GVMAG_S_3300000115_46	3300000115_a_DelMOSum2011_c10000012	7	rs:XP_037290591	Rhipicephalus microplus	DNA polymerase delta catalytic subunit-like [Rhipicephalusmicroplus].	K21846	transmembrane protein 150
GVMAG_S_3300000115_46	3300000115_a_DelMOSum2011_c10000012	8				K14342	solute carrier family 10 (sodium/bile acid cotransporter), member 2
GVMAG_S_3300000115_46	3300000115_a_DelMOSum2011_c10000012	9	rs:XP_031026861	Synchytrium microbalum	uncharacterized protein SmJEL517_g01327 [Synchytrium microbalum].	K01988	lactosylceramide 4-alpha-galactosyltransferase [EC:2.4.1.228]
GVMAG_S_3300000115_46	3300000115_a_DelMOSum2011_c10000012	10
GVMAG_S_3300000115_46	3300000115_a_DelMOSum2011_c10000012	11	rs:WP_086290028	Campylobacter sp. P0023	DUF285 domain-containing protein [Campylobacter sp. P0023].
GVMAG_S_3300000115_46	3300000115_a_DelMOSum2011_c10000012	12				K20409	WD repeat-containing protein 59
GVMAG_S_3300000115_46	3300000115_a_DelMOSum2011_c10000012	13	rs:XP_032220306	Nematostella vectensis	uncharacterized protein LOC116603340 [Nematostella vectensis].	K08619	a disintegrin and metalloproteinase with thrombospondin motifs 3 [EC:3.4.24.-]
GVMAG_S_3300000115_46	3300000115_a_DelMOSum2011_c10000012	14				K03051	DNA-directed RNA polymerase subunit F [EC:2.7.7.6]
GVMAG_S_3300000115_46	3300000115_a_DelMOSum2011_c10000012	15				K06240	laminin, alpha 3/5
GVMAG_S_3300000115_46	3300000115_a_DelMOSum2011_c10000012	16
GVMAG_S_3300000115_46	3300000115_a_DelMOSum2011_c10000012	17				K06286	septation ring formation regulator
GVMAG_S_3300000115_46	3300000115_a_DelMOSum2011_c10000012	18	rs:WP_070907343	Flavobacterium spartansii	hypothetical protein [Flavobacterium spartansii].
GVMAG_S_3300000115_46	3300000115_a_DelMOSum2011_c10000012	19
GVMAG_S_3300000115_46	3300000115_a_DelMOSum2011_c10000012	20				K11703	collagen beta-1,O-galactosyltransferase [EC:2.4.1.50]
GVMAG_S_3300000115_46	3300000115_a_DelMOSum2011_c10000012	21	rs:WP_075048380	Spiroplasma turonicum	hypothetical protein [Spiroplasma turonicum].	K13381	bifunctional chitinase/lysozyme [EC:3.2.1.14 3.2.1.17]
GVMAG_S_3300000115_46	3300000115_a_DelMOSum2011_c10000012	22	rs:WP_051608642	Selenomonas sp. FC4001	hypothetical protein [Selenomonas sp. FC4001].
GVMAG_S_3300000115_46	3300000115_a_DelMOSum2011_c10000012	23	rs:WP_011281970	Candidatus Pelagibacter ubique	hypothetical protein [Candidatus Pelagibacter ubique].	K23197	N-acetylviosaminyltransferase WbbA
GVMAG_S_3300000115_46	3300000115_a_DelMOSum2011_c10000012	24	rs:WP_148475110	Oceaniovalibus sp. ACAM 378	glycosyltransferase family 61 protein [Oceaniovalibus sp. ACAM378].	K13011	O-antigen biosynthesis protein WbqL
GVMAG_S_3300000115_46	3300000115_a_DelMOSum2011_c10000012	25	rs:WP_181637535	Citrobacter freundii	tetratricopeptide repeat protein [Citrobacter freundii].	K19545	lincosamide nucleotidyltransferase A/C/D/E
GVMAG_S_3300000115_46	3300000115_a_DelMOSum2011_c10000012	26	rs:WP_189574463	Roseibacillus persicicus	LicD family protein [Roseibacillus persicicus].	K19873	fukutin-related protein [EC:2.7.8.-]
GVMAG_S_3300000115_46	3300000115_a_DelMOSum2011_c10000012	27	rs:WP_183524736	Micrococcus sp. TA1	polysaccharide pyruvyl transferase family protein [Micrococcus sp.TA1].	K03691	peptide-O-fucosyltransferase [EC:2.4.1.221]
GVMAG_S_3300000115_46	3300000115_a_DelMOSum2011_c10000012	28	rs:XP_013409523	Lingula anatina	mannosyl phosphorylinositol ceramide synthase CSH1 [Lingulaanatina].	K12325	atrial natriuretic peptide clearance receptor
GVMAG_S_3300000115_46	3300000115_a_DelMOSum2011_c10000012	29	rs:XP_038053529	Patiria miniata	uncharacterized protein LOC119725973 [Patiria miniata].
GVMAG_S_3300000115_46	3300000115_a_DelMOSum2011_c10000012	30	rs:XP_022274056	Canis lupus familiaris	protein O-glucosyltransferase 3 isoform X1 [Canis lupusfamiliaris].	K06320	spore maturation protein CgeB
GVMAG_S_3300000115_46	3300000115_a_DelMOSum2011_c10000012	31
GVMAG_S_3300000115_46	3300000115_a_DelMOSum2011_c10000012	32
GVMAG_S_3300000115_46	3300000115_a_DelMOSum2011_c10000012	33	rs:XP_011450258	Crassostrea gigas	DNA-directed RNA polymerase II subunit RPB1 [Crassostrea gigas].	K13161	heterogeneous nuclear ribonucleoprotein R
GVMAG_S_3300000115_46	3300000115_a_DelMOSum2011_c10000012	34	rs:WP_076175773	Clostridium botulinum	insulinase family protein [Clostridium botulinum].	K00415	ubiquinol-cytochrome c reductase core subunit 2
GVMAG_S_3300000115_46	3300000115_a_DelMOSum2011_c10000012	35
GVMAG_S_3300000115_46	3300000115_a_DelMOSum2011_c10000012	36				K01754	threonine dehydratase [EC:4.3.1.19]
GVMAG_S_3300000115_46	3300000115_a_DelMOSum2011_c10000012	37	rs:XP_028861855	Plasmodium malariae	conserved Plasmodium protein, unknown function [Plasmodiummalariae].	K14712	solute carrier family 39 (zinc transporter), member 6
GVMAG_S_3300000115_46	3300000115_a_DelMOSum2011_c10000012	38
GVMAG_S_3300000115_46	3300000115_a_DelMOSum2011_c10000012	39	rs:WP_184412557	Xanthomonas translucens	hypothetical protein [Xanthomonas translucens].
GVMAG_S_3300000115_46	3300000115_a_DelMOSum2011_c10000012	40				K23691	serine/threonine-protein kinase N2 [EC:2.7.11.13]
GVMAG_S_3300000115_46	3300000115_a_DelMOSum2011_c10000012	41	rs:XP_002367019	Toxoplasma gondii ME49	hypothetical protein TGME49_246110 [Toxoplasma gondii ME49].
GVMAG_S_3300000115_46	3300000115_a_DelMOSum2011_c10000012	42	rs:XP_034913354	Populus alba	myosin-17-like isoform X2 [Populus alba].	K01754	threonine dehydratase [EC:4.3.1.19]
GVMAG_S_3300000115_46	3300000115_a_DelMOSum2011_c10000012	43				K08153	MFS transporter, DHA1 family, multidrug resistance protein
GVMAG_S_3300000115_46	3300000115_a_DelMOSum2011_c10000012	44	rs:WP_168196886	Brevundimonas sp. M20	2OG-Fe(II) oxygenase [Brevundimonas sp. M20].	K15726	heavy metal efflux system protein
GVMAG_S_3300000115_46	3300000115_a_DelMOSum2011_c10000012	45				K01931	protein neuralized [EC:2.3.2.27]
GVMAG_S_3300000115_46	3300000115_a_DelMOSum2011_c10000012	46	rs:WP_100353991	Chryseomicrobium excrementi	cytidine deaminase [Chryseomicrobium excrementi].	K00756	pyrimidine-nucleoside phosphorylase [EC:2.4.2.2]
GVMAG_S_3300000115_46	3300000115_a_DelMOSum2011_c10000012	47				K11658	bromodomain adjacent to zinc finger domain protein 1B
GVMAG_S_3300000115_46	3300000115_a_DelMOSum2011_c10000012	48
GVMAG_S_3300000115_46	3300000115_a_DelMOSum2011_c10000012	49
GVMAG_S_3300000115_46	3300000115_a_DelMOSum2011_c10000012	50				K21662	KSHV FLICE inhibitory protein
GVMAG_S_3300000115_46	3300000115_a_DelMOSum2011_c10000012	51	rs:WP_179376065	Winogradskyella wichelsiae	NYN domain-containing protein [Winogradskyella wichelsiae].
GVMAG_S_3300000115_46	3300000115_a_DelMOSum2011_c10000012	52	rs:WP_152112066	Bacillus sp. B1-b2	hypothetical protein [Bacillus sp. B1-b2].	K13695	probable lipoprotein NlpC
GVMAG_S_3300000115_46	3300000115_a_DelMOSum2011_c10000012	53	rs:YP_002154735	Feldmannia species virus	hypothetical protein FeldSpV_gp113 [Feldmannia species virus].
GVMAG_S_3300000115_46	3300000115_a_DelMOSum2011_c10000012	54	rs:WP_059364920	Pseudoalteromonas sp. '520P1 No. 423'	ribonuclease E [Pseudoalteromonas sp. '520P1 No. 423'].	K06245	laminin, beta 4
GVMAG_S_3300000115_46	3300000115_a_DelMOSum2011_c10000012	55	rs:WP_144347758	Spiribacter	MULTISPECIES: hypothetical protein [Spiribacter].
GVMAG_S_3300000115_46	3300000115_a_DelMOSum2011_c10000012	56	rs:WP_026302730	Psychroflexus tropicus	hypothetical protein [Psychroflexus tropicus].
GVMAG_S_3300000115_46	3300000115_a_DelMOSum2011_c10000012	57
GVMAG_S_3300000115_46	3300000115_a_DelMOSum2011_c10000012	58	rs:WP_185933790	Actinobaculum suis	hypothetical protein [Actinobaculum suis].	K02687	ribosomal protein L11 methyltransferase [EC:2.1.1.-]
GVMAG_S_3300000115_46	3300000115_a_DelMOSum2011_c10000012	59	rs:XP_015793663	Tetranychus urticae	peptidyl-prolyl cis-trans isomerase 5 [Tetranychus urticae].	K17284	perilipin-2
GVMAG_S_3300000115_46	3300000115_a_DelMOSum2011_c10000012	60
GVMAG_S_3300000115_46	3300000115_a_DelMOSum2011_c10000012	61	rs:XP_026941795	Lagenorhynchus obliquidens	DNA-directed RNA polymerases I, II, and III subunit RPABC1 isoformX1 [Lagenorhynchus obliquidens].	K07277	outer membrane protein insertion porin family
GVMAG_S_3300000115_46	3300000115_a_DelMOSum2011_c10000012	62				K19060	TetR/AcrR family transcriptional regulator, macrolide resistance operon repressor
GVMAG_S_3300000115_46	3300000115_a_DelMOSum2011_c10000012	63	rs:YP_008052626	Phaeocystis globosa virus	hypothetical protein PGCG_00308 [Phaeocystis globosa virus].
GVMAG_S_3300000115_46	3300000115_a_DelMOSum2011_c10000012	64	rs:XP_004358019	Cavenderia fasciculata	hypothetical protein DFA_00303 [Cavenderia fasciculata].
GVMAG_S_3300000115_46	3300000115_a_DelMOSum2011_c10000012	65				K12397	AP-3 complex subunit beta
GVMAG_S_3300000115_46	3300000115_a_DelMOSum2011_c10000012	66	rs:XP_023015596	Leptinotarsa decemlineata	junctophilin-1-like [Leptinotarsa decemlineata].	K03128	transcription initiation factor TFIID subunit 2
GVMAG_S_3300000115_46	3300000115_a_DelMOSum2011_c10000012	67	rs:WP_201341081	Abyssogena phaseoliformis symbiont	glutathione S-transferase N-terminal domain-containing protein[Abyssogena phaseoliformis symbiont].	K05907	adenylyl-sulfate reductase (glutathione) [EC:1.8.4.9]
GVMAG_S_3300000115_46	3300000115_a_DelMOSum2011_c10000012	68	rs:XP_026727471	Trichoplusia ni	dual specificity protein phosphatase MPK-4-like [Trichoplusia ni].	K05766	protein phosphatase slingshot [EC:3.1.3.16 3.1.3.48]
GVMAG_S_3300000115_46	3300000115_a_DelMOSum2011_c10000012	69				K20027	palmitoyltransferase ZDHHC1/11 [EC:2.3.1.225]
GVMAG_S_3300000115_46	3300000115_a_DelMOSum2011_c10000012	70	rs:XP_020422150	Prunus persica	pre-mRNA-splicing factor ATP-dependent RNA helicase DEAH7 [Prunuspersica].	K03724	ATP-dependent helicase Lhr and Lhr-like helicase [EC:3.6.4.-]
GVMAG_S_3300000115_46	3300000115_a_DelMOSum2011_c10000012	71				K04323	cysteinyl leukotriene receptor 2
GVMAG_S_3300000115_46	3300000115_a_DelMOSum2011_c10000012	72	rs:YP_007250493	Thysanoplusia orichalcea nucleopolyhedrovirus	pnk/pnl protein [Thysanoplusia orichalcea nucleopolyhedrovirus].	K21871	M-phase phosphoprotein 8
GVMAG_S_3300000115_46	3300000115_a_DelMOSum2011_c10000012	73	rs:XP_004359113	Cavenderia fasciculata	hypothetical protein DFA_01142 [Cavenderia fasciculata].
GVMAG_S_3300000115_46	3300000115_a_DelMOSum2011_c10000012	74	rs:XP_018043846	Atta colombica	PREDICTED: lethal(3)malignant brain tumor-like protein 3 [Attacolombica].	K16453	centrosomal protein CEP110
GVMAG_S_3300000115_46	3300000115_a_DelMOSum2011_c10000012	75				K14386	solute carrier family 5 (sodium-dependent multivitamin transporter), member 6
GVMAG_S_3300000115_46	3300000115_a_DelMOSum2011_c10000012	76				K01002	phosphoglycerol transferase [EC:2.7.8.20]
GVMAG_S_3300000115_46	3300000115_a_DelMOSum2011_c10000012	77				K11653	AT-rich interactive domain-containing protein 1
GVMAG_S_3300000115_46	3300000115_a_DelMOSum2011_c10000012	78				K08435	G protein-coupled receptor 151
GVMAG_S_3300000115_46	3300000115_a_DelMOSum2011_c10000012	79	rs:XP_012473745	Gossypium raimondii	PREDICTED: ras-related protein RABH1b [Gossypium raimondii].	K06949	ribosome biogenesis GTPase / thiamine phosphate phosphatase [EC:3.6.1.- 3.1.3.100]
GVMAG_S_3300000115_46	3300000115_a_DelMOSum2011_c10000012	80	rs:WP_011636918	Shewanella frigidimarina	isoaspartyl peptidase/L-asparaginase [Shewanella frigidimarina].	K13109	IK cytokine
GVMAG_S_3300000115_46	3300000115_a_DelMOSum2011_c10000012	81
GVMAG_S_3300000115_46	3300000115_a_DelMOSum2011_c10000012	82	rs:WP_009842387	Vibrio sp. AND4	DUF285 domain-containing protein [Vibrio sp. AND4].	K22623	Herpesvirus interleukin 17
GVMAG_S_3300000115_46	3300000115_a_DelMOSum2011_c10000012	83	rs:XP_026391152	Papaver somniferum	serine/threonine-protein kinase SAPK2-like [Papaver somniferum].	K04361	epidermal growth factor receptor [EC:2.7.10.1]
GVMAG_S_3300000115_46	3300000115_a_DelMOSum2011_c10000012	84	rs:WP_095559749	Vibrio coralliilyticus	BspA family leucine-rich repeat surface protein [Vibriocoralliilyticus].
GVMAG_S_3300000115_46	3300000115_a_DelMOSum2011_c10000012	85	rs:WP_004426806	Mycoplasma yeatsii	DUF285 domain-containing protein [Mycoplasma yeatsii].	K21702	galactitol 2-dehydrogenase (L-tagatose-forming) [EC:1.1.1.406]
GVMAG_S_3300000115_46	3300000115_a_DelMOSum2011_c10000012	86
GVMAG_S_3300000115_46	3300000115_a_DelMOSum2011_c10000063	1	rs:YP_009052207	Aureococcus anophagefferens virus	putative DNA directed RNA polymerase II subunit E [Aureococcusanophagefferens virus].	K09222	RE1-silencing transcription factor
GVMAG_S_3300000115_46	3300000115_a_DelMOSum2011_c10000063	2				K11850	ubiquitin carboxyl-terminal hydrolase 26/29/37 [EC:3.4.19.12]
GVMAG_S_3300000115_46	3300000115_a_DelMOSum2011_c10000063	3	rs:XP_029934931	Myripristis murdjan	thioredoxin domain-containing protein 5 [Myripristis murdjan].	K04084	thioredoxin:protein disulfide reductase [EC:1.8.4.16]
GVMAG_S_3300000115_46	3300000115_a_DelMOSum2011_c10000063	4
GVMAG_S_3300000115_46	3300000115_a_DelMOSum2011_c10000063	5	rs:XP_018416391	Nanorana parkeri	PREDICTED: heat shock cognate 71 kDa protein [Nanorana parkeri].	K23876	(R)-2-hydroxyacyl-CoA dehydratese activating ATPase [EC:5.6.1.9]
GVMAG_S_3300000115_46	3300000115_a_DelMOSum2011_c10000063	6				K07520	actin-binding LIM protein
GVMAG_S_3300000115_46	3300000115_a_DelMOSum2011_c10000063	7
GVMAG_S_3300000115_46	3300000115_a_DelMOSum2011_c10000063	8	rs:WP_075476739	Campylobacter coli	DUF285 domain-containing protein [Campylobacter coli].
GVMAG_S_3300000115_46	3300000115_a_DelMOSum2011_c10000063	9	rs:XP_018409038	Nanorana parkeri	PREDICTED: translocation protein SEC63 homolog [Nanorana parkeri].	K14651	transcription initiation factor TFIID subunit 15
GVMAG_S_3300000115_46	3300000115_a_DelMOSum2011_c10000063	10				K12017	tripartite motif-containing protein 41 [EC:2.3.2.27]
GVMAG_S_3300000115_46	3300000115_a_DelMOSum2011_c10000063	11	rs:XP_028798404	Prosopis alba	AAA-ATPase ASD, mitochondrial-like [Prosopis alba].	K12653	NLR family member X1
GVMAG_S_3300000115_46	3300000115_a_DelMOSum2011_c10000063	12	rs:WP_093462492	Streptomyces melanosporofaciens	N-acetylneuraminate synthase family protein [Streptomycesmelanosporofaciens].	K01929	UDP-N-acetylmuramoyl-tripeptide--D-alanyl-D-alanine ligase [EC:6.3.2.10]
GVMAG_S_3300000115_46	3300000115_a_DelMOSum2011_c10000063	13
GVMAG_S_3300000115_46	3300000115_a_DelMOSum2011_c10000063	14	rs:WP_129571499	Mucilaginibacter rubeus	ribonucleoside-diphosphate reductase subunit alpha[Mucilaginibacter rubeus].	K08757	apolipoprotein A-I
GVMAG_S_3300000115_46	3300000115_a_DelMOSum2011_c10000063	15
GVMAG_S_3300000115_46	3300000115_a_DelMOSum2011_c10000063	16	rs:XP_032489618	Phocoena sinus	DNA-directed RNA polymerase II subunit RPB2 isoform X1 [Phocoenasinus].	K03046	DNA-directed RNA polymerase subunit beta' [EC:2.7.7.6]
GVMAG_S_3300000115_46	3300000115_a_DelMOSum2011_c10000063	17				K12264	anaerobic nitric oxide reductase flavorubredoxin
GVMAG_S_3300000115_46	3300000115_a_DelMOSum2011_c10000063	18
GVMAG_S_3300000115_46	3300000115_a_DelMOSum2011_c10000063	19	rs:XP_038065415	Patiria miniata	uncharacterized protein LOC119735676 isoform X4 [Patiria miniata].	K10737	DNA helicase MCM8 [EC:3.6.4.12]
GVMAG_S_3300000115_46	3300000115_a_DelMOSum2011_c10000063	20				K17481	myosin XVI
GVMAG_S_3300000115_46	3300000115_a_DelMOSum2011_c10000063	21				K06289	spore germination protein AB
GVMAG_S_3300000115_46	3300000115_a_DelMOSum2011_c10000063	22
GVMAG_S_3300000115_46	3300000115_a_DelMOSum2011_c10000063	23	rs:WP_011613746	Trichodesmium erythraeum	sulfotransferase family 2 domain-containing protein [Trichodesmiumerythraeum].	K09672	carbohydrate 4-sulfotransferase 8 [EC:2.8.2.-]
GVMAG_S_3300000115_46	3300000115_a_DelMOSum2011_c10000063	24	rs:WP_170053497	Roseomonas sp. JC162	class I SAM-dependent methyltransferase [Roseomonas sp. JC162].	K16028	O-methyltransferase
GVMAG_S_3300000115_46	3300000115_a_DelMOSum2011_c10000063	25	rs:WP_192643343	Bosea sp. OAE506	class I SAM-dependent methyltransferase [Bosea sp. OAE506].	K15995	demethylmacrocin O-methyltransferase [EC:2.1.1.102]
GVMAG_S_3300000115_46	3300000115_a_DelMOSum2011_c10000063	26	rs:XP_037422118	Triticum dicoccoides	glycosyltransferase BC10-like [Triticum dicoccoides].
GVMAG_S_3300000115_46	3300000115_a_DelMOSum2011_c10000063	27	rs:XP_033885531	Acipenser ruthenus	beta-1,4-galactosyltransferase 2-like [Acipenser ruthenus].	K21436	ankyrin repeat domain-containing protein 11/12
GVMAG_S_3300000115_46	3300000115_a_DelMOSum2011_c10000063	28	rs:XP_022753414	Durio zibethinus	uncharacterized protein LOC111301753 isoform X1 [Durio zibethinus].	K20891	beta-glucuronosyltransferase [EC:2.4.1.-]
GVMAG_S_3300000115_46	3300000115_a_DelMOSum2011_c10000063	29	rs:WP_150087599	Adhaeribacter sp. DK36	class I SAM-dependent methyltransferase [Adhaeribacter sp. DK36].	K00568	2-polyprenyl-6-hydroxyphenyl methylase / 3-demethylubiquinone-9 3-methyltransferase [EC:2.1.1.222 2.1.1.64]
GVMAG_S_3300000115_46	3300000115_a_DelMOSum2011_c10000063	30	rs:XP_017920171	Capra hircus	PREDICTED: heparan sulfate glucosamine 3-O-sulfotransferase 3B1[Capra hircus].	K22905	omega-hydroxy-beta-dihydromenaquinone-9 sulfotransferase [EC:2.8.2.-]
GVMAG_S_3300000115_46	3300000115_a_DelMOSum2011_c10000063	31	rs:XP_021142886	Columba livia	carbohydrate sulfotransferase 9 [Columba livia].	K02514	heparan sulfate 6-O-sulfotransferase HS6ST1 [EC:2.8.2.-]
GVMAG_S_3300000115_46	3300000115_a_DelMOSum2011_c10000063	32	rs:WP_151781209	Acinetobacter bereziniae	DUF707 domain-containing protein, partial [Acinetobacterbereziniae].
GVMAG_S_3300000115_46	3300000115_a_DelMOSum2011_c10000063	33	rs:XP_006346518	Solanum tuberosum	PREDICTED: cysteine proteinase RD21a-like [Solanum tuberosum].	K13968	cysteine proteinase
GVMAG_S_3300000115_46	3300000115_a_DelMOSum2011_c10000063	34				K07755	arsenite methyltransferase [EC:2.1.1.137]
GVMAG_S_3300000115_46	3300000115_a_DelMOSum2011_c10000063	35
GVMAG_S_3300000115_46	3300000115_a_DelMOSum2011_c10000063	36				K08512	vesicle-associated membrane protein 8
GVMAG_S_3300000115_46	3300000115_a_DelMOSum2011_c10000063	37
GVMAG_S_3300000115_46	3300000115_a_DelMOSum2011_c10000063	38				K16754	coiled-coil domain-containing protein 41
GVMAG_S_3300000115_46	3300000115_a_DelMOSum2011_c10000063	39	rs:WP_167804324	Limosilactobacillus fermentum	asparagine synthase B [Limosilactobacillus fermentum].	K07585	tRNA methyltransferase
GVMAG_S_3300000115_46	3300000115_a_DelMOSum2011_c10000063	40
GVMAG_S_3300000115_46	3300000115_a_DelMOSum2011_c10000063	41
GVMAG_S_3300000115_46	3300000115_a_DelMOSum2011_c10000063	42				K19532	Delta14-sterol reductase (lamin-B receptor) [EC:1.3.1.70]
GVMAG_S_3300000115_46	3300000115_a_DelMOSum2011_c10000063	43				K10135	scotin
GVMAG_S_3300000115_46	3300000115_a_DelMOSum2011_c10000063	44	rs:XP_012841529	Erythranthe guttata	PREDICTED: phosphoethanolamine N-methyltransferase 1-like[Erythranthe guttata].	K18911	L-histidine Nalpha-methyltransferase [EC:2.1.1.44]
GVMAG_S_3300000115_46	3300000115_a_DelMOSum2011_c10000063	45				K18093	imipenem/basic amino acid-specific outer membrane pore [EC:3.4.21.-]
GVMAG_S_3300000115_46	3300000115_a_DelMOSum2011_c10000063	46
GVMAG_S_3300000115_46	3300000115_a_DelMOSum2011_c10000063	47	rs:XP_035151409	Callithrix jacchus	cap-specific mRNA (nucleoside-2'-O-)-methyltransferase 1 isoform X1[Callithrix jacchus].	K19376	Paramyxoviridae RNA-directed RNA polymerase L
GVMAG_S_3300000115_46	3300000115_a_DelMOSum2011_c10000063	48				K08319	L-threonate 2-dehydrogenase [EC:1.1.1.411]
GVMAG_S_3300000115_46	3300000115_a_DelMOSum2011_c10000063	49	rs:XP_033181333	Mastacembelus armatus	mRNA cap guanine-N7 methyltransferase isoform X1 [Mastacembelusarmatus].	K11094	U2 small nuclear ribonucleoprotein B''
GVMAG_S_3300000115_46	3300000115_a_DelMOSum2011_c10000063	50				K16862	mitochondrial cardiolipin hydrolase [EC:3.1.4.-]
GVMAG_S_3300000115_46	3300000115_a_DelMOSum2011_c10000063	51	rs:XP_026160425	Mastacembelus armatus	obscurin-like isoform X5 [Mastacembelus armatus].	K04574	neurofilament heavy polypeptide
GVMAG_S_3300000115_46	3300000115_a_DelMOSum2011_c10000063	52	rs:WP_081152452	Niastella vici	patatin-like phospholipase family protein [Niastella vici].	K16815	calcium-independent phospholipase A2-gamma
GVMAG_S_3300000115_46	3300000115_a_DelMOSum2011_c10000063	53	rs:YP_004061987	Micromonas sp. RCC1109 virus MpV1	hypothetical protein MpV1_104c [Micromonas sp. RCC1109 virus MpV1].
GVMAG_S_3300000115_46	3300000115_a_DelMOSum2011_c10000063	54
GVMAG_S_3300000115_46	3300000115_a_DelMOSum2011_c10000063	55				K19151	small toxic protein IbsC
GVMAG_S_3300000115_46	3300000115_a_DelMOSum2011_c10000063	56	rs:YP_009173581	Chrysochromulina ericina virus	hypothetical protein ceV_326 [Chrysochromulina ericina virus].	K06440	similar to spore coat protein
GVMAG_S_3300000115_46	3300000115_a_DelMOSum2011_c10000063	57	rs:WP_139392986	Aeromonas hydrophila	YbjQ family protein [Aeromonas hydrophila].
GVMAG_S_3300000115_46	3300000115_a_DelMOSum2011_c10000063	58	rs:YP_294142	Emiliania huxleyi virus 86	hypothetical protein EhV384 [Emiliania huxleyi virus 86].	K15683	NF-X1-type zinc finger protein NFXL1
GVMAG_S_3300000115_46	3300000115_a_DelMOSum2011_c10000063	59	rs:WP_204700870	Halanaerobacter jeridensis	leucine-rich repeat domain-containing protein [Halanaerobacterjeridensis].	K18646	acidic leucine-rich nuclear phosphoprotein 32 family member A/C/D
GVMAG_S_3300000115_46	3300000115_a_DelMOSum2011_c10000063	60
GVMAG_S_3300000115_46	3300000115_a_DelMOSum2011_c10000063	61				K08471	gustatory receptor
GVMAG_S_3300000115_46	3300000115_a_DelMOSum2011_c10000063	62				K08789	microtubule-associated serine/threonine kinase [EC:2.7.11.1]
GVMAG_S_3300000115_46	3300000115_a_DelMOSum2011_c10000063	63				K22255	ATPase inhibitor, mitochondrial
GVMAG_S_3300000115_46	3300000115_a_DelMOSum2011_c10000063	64
GVMAG_S_3300000115_46	3300000115_a_DelMOSum2011_c10000063	65	rs:WP_104080194	Acinetobacter pittii	four-helix bundle copper-binding protein [Acinetobacter pittii].
GVMAG_S_3300000115_46	3300000115_a_DelMOSum2011_c10000063	66				K20628	expansin
GVMAG_S_3300000115_46	3300000115_a_DelMOSum2011_c10000059	1	rs:XP_015933832	Arachis duranensis	bifunctional dihydrofolate reductase-thymidylate synthase isoformX1 [Arachis duranensis].	K14654	2,5-diamino-6-(ribosylamino)-4(3H)-pyrimidinone 5'-phosphate reductase [EC:1.1.1.302]
GVMAG_S_3300000115_46	3300000115_a_DelMOSum2011_c10000059	2	rs:WP_071859428	Staphylococcus hominis	DNA mismatch repair protein MutS [Staphylococcus hominis].	K09013	Fe-S cluster assembly ATP-binding protein
GVMAG_S_3300000115_46	3300000115_a_DelMOSum2011_c10000059	3				K16757	coiled-coil domain-containing protein 77
GVMAG_S_3300000115_46	3300000115_a_DelMOSum2011_c10000059	4	rs:YP_003987258	Acanthamoeba polyphaga mimivirus	hypothetical protein MIMI_gp0788 [Acanthamoeba polyphagamimivirus].
GVMAG_S_3300000115_46	3300000115_a_DelMOSum2011_c10000059	5				K04424	sterile alpha motif and leucine zipper containing kinase AZK [EC:2.7.11.25]
GVMAG_S_3300000115_46	3300000115_a_DelMOSum2011_c10000059	6	rs:YP_008052603	Phaeocystis globosa virus	hypothetical protein PGCG_00285 [Phaeocystis globosa virus].	K03095	SprT-like protein
GVMAG_S_3300000115_46	3300000115_a_DelMOSum2011_c10000059	7				K18932	palmitoyltransferase [EC:2.3.1.225]
GVMAG_S_3300000115_46	3300000115_a_DelMOSum2011_c10000059	8	rs:XP_034668343	Drosophila subobscura	dnaJ protein homolog 1 isoform X1 [Drosophila subobscura].	K10258	very-long-chain enoyl-CoA reductase [EC:1.3.1.93]
GVMAG_S_3300000115_46	3300000115_a_DelMOSum2011_c10000059	9
GVMAG_S_3300000115_46	3300000115_a_DelMOSum2011_c10000059	10
GVMAG_S_3300000115_46	3300000115_a_DelMOSum2011_c10000059	11	rs:YP_001425983	Paramecium bursaria Chlorella virus FR483	hypothetical protein FR483_N351R [Paramecium bursaria Chlorellavirus FR483].	K10518	zinc finger and BTB domain-containing protein 47
GVMAG_S_3300000115_46	3300000115_a_DelMOSum2011_c10000059	12
GVMAG_S_3300000115_46	3300000115_a_DelMOSum2011_c10000059	13
GVMAG_S_3300000115_46	3300000115_a_DelMOSum2011_c10000059	14
GVMAG_S_3300000115_46	3300000115_a_DelMOSum2011_c10000059	15	rs:WP_031849100	Vibrio parahaemolyticus	sphingomyelin phosphodiesterase [Vibrio parahaemolyticus].	K10772	AP endonuclease 2 [EC:4.2.99.18]
GVMAG_S_3300000115_46	3300000115_a_DelMOSum2011_c10000059	16				K02810	sucrose PTS system EIIBCA or EIIBC component [EC:2.7.1.211]
GVMAG_S_3300000115_46	3300000115_a_DelMOSum2011_c10000059	17	rs:WP_002385990	Enterococcus	MULTISPECIES: MIP family channel protein [Enterococcus].	K02810	sucrose PTS system EIIBCA or EIIBC component [EC:2.7.1.211]
GVMAG_S_3300000115_46	3300000115_a_DelMOSum2011_c10000059	18	rs:WP_119619214	Muricauda taeanensis	ATP-grasp domain-containing protein [Muricauda taeanensis].	K01945	phosphoribosylamine---glycine ligase [EC:6.3.4.13]
GVMAG_S_3300000115_46	3300000115_a_DelMOSum2011_c10000059	19	rs:WP_063940197	Enterobacter hormaechei	YqaJ viral recombinase family protein [Enterobacter hormaechei].	K06824	nephronectin
GVMAG_S_3300000115_46	3300000115_a_DelMOSum2011_c10000059	20
GVMAG_S_3300000115_46	3300000115_a_DelMOSum2011_c10000059	21	rs:WP_054852717	Olleya sp. ITB9	thermonuclease family protein [Olleya sp. ITB9].	K15979	staphylococcal nuclease domain-containing protein 1
GVMAG_S_3300000115_46	3300000115_a_DelMOSum2011_c10000059	22	rs:WP_071795614	Natronohydrobacter thiooxidans	sulfotransferase [Natronohydrobacter thiooxidans].	K01021	protein-tyrosine sulfotransferase [EC:2.8.2.20]
GVMAG_S_3300000115_46	3300000115_a_DelMOSum2011_c10000059	23
GVMAG_S_3300000115_46	3300000115_a_DelMOSum2011_c10000059	24
GVMAG_S_3300000115_46	3300000115_a_DelMOSum2011_c10000059	25	rs:YP_003969903	Cafeteria roenbergensis virus BV-PW1	hypothetical protein crov271 [Cafeteria roenbergensis virusBV-PW1].
GVMAG_S_3300000115_46	3300000115_a_DelMOSum2011_c10000059	26	rs:WP_002762909	Microcystis aeruginosa	glycosyltransferase [Microcystis aeruginosa].	K22708	poly(ribitol-phosphate) beta-N-acetylglucosaminyltransferase [EC:2.4.1.355]
GVMAG_S_3300000115_46	3300000115_a_DelMOSum2011_c10000059	27	rs:WP_180983854	Vibrio agarivorans	BspA family leucine-rich repeat surface protein [Vibrioagarivorans].
GVMAG_S_3300000115_46	3300000115_a_DelMOSum2011_c10000059	28	rs:WP_152030253	Mycoplasma agalactiae	BspA family leucine-rich repeat surface protein [Mycoplasmaagalactiae].	K02069	putative ABC transport system permease protein
GVMAG_S_3300000115_46	3300000115_a_DelMOSum2011_c10000059	29	rs:WP_148906056	Enterococcus faecium	polysaccharide biosynthesis protein, partial [Enterococcusfaecium].	K01017	chondroitin 4-sulfotransferase 11 [EC:2.8.2.5]
GVMAG_S_3300000115_46	3300000115_a_DelMOSum2011_c10000059	30				K18819	inositol 3-alpha-galactosyltransferase [EC:2.4.1.123]
GVMAG_S_3300000115_46	3300000115_a_DelMOSum2011_c10000059	31	rs:WP_076484953	Rhodobacter aestuarii	sulfotransferase family 2 domain-containing protein [Rhodobacteraestuarii].	K09675	galactose-3-O-sulfotransferase 2 [EC:2.8.2.-]
GVMAG_S_3300000115_46	3300000115_a_DelMOSum2011_c10000059	32
GVMAG_S_3300000115_46	3300000115_a_DelMOSum2011_c10000059	33	rs:XP_006676603	Batrachochytrium dendrobatidis JAM81	uncharacterized protein BATDEDRAFT_22685 [Batrachochytriumdendrobatidis JAM81].	K13667	protein glucosyltransferase [EC:2.4.1.-]
GVMAG_S_3300000115_46	3300000115_a_DelMOSum2011_c10000059	34	rs:WP_183362722	Geomonas limicola	FkbM family methyltransferase [Geomonas limicola].	K19861	benzyl alcohol O-benzoyltransferase [EC:2.3.1.196 2.3.1.232]
GVMAG_S_3300000115_46	3300000115_a_DelMOSum2011_c10000059	35	rs:WP_187758780	Limnospira fusiformis	tetratricopeptide repeat protein, partial [Limnospira fusiformis].
GVMAG_S_3300000115_46	3300000115_a_DelMOSum2011_c10000059	36
GVMAG_S_3300000115_46	3300000115_a_DelMOSum2011_c10000059	37	rs:WP_120739342	Butyrivibrio sp. CB08	hypothetical protein [Butyrivibrio sp. CB08].
GVMAG_S_3300000115_46	3300000115_a_DelMOSum2011_c10000059	38	rs:XP_003084312	Ostreococcus tauri	Methyltransferase domain [Ostreococcus tauri].	K00588	caffeoyl-CoA O-methyltransferase [EC:2.1.1.104]
GVMAG_S_3300000115_46	3300000115_a_DelMOSum2011_c10000059	39	rs:WP_190524642	Coleofasciculus sp. FACHB-T130	tetratricopeptide repeat protein [Coleofasciculus sp. FACHB-T130].	K05303	O-methyltransferase [EC:2.1.1.-]
GVMAG_S_3300000115_46	3300000115_a_DelMOSum2011_c10000059	40
GVMAG_S_3300000115_46	3300000115_a_DelMOSum2011_c10000059	41	rs:WP_041469736	Chlorobium phaeovibrioides	hypothetical protein [Chlorobium phaeovibrioides].
GVMAG_S_3300000115_46	3300000115_a_DelMOSum2011_c10000059	42	rs:WP_180903344	Martelella sp. NC20	glycosyltransferase [Martelella sp. NC20].	K23686	glycosyltransferase AglE [EC:2.4.1.-]
GVMAG_S_3300000115_46	3300000115_a_DelMOSum2011_c10000059	43	rs:WP_208003057			K00737	beta-1,4-mannosyl-glycoprotein beta-1,4-N-acetylglucosaminyltransferase [EC:2.4.1.144]
GVMAG_S_3300000115_46	3300000115_a_DelMOSum2011_c10000059	44	rs:XP_028537587	Plasmodium sp. gorilla clade G2	conserved Plasmodium protein, unknown function [Plasmodium sp.gorilla clade G2].	K22708	poly(ribitol-phosphate) beta-N-acetylglucosaminyltransferase [EC:2.4.1.355]
GVMAG_S_3300000115_46	3300000115_a_DelMOSum2011_c10000059	45
GVMAG_S_3300000115_46	3300000115_a_DelMOSum2011_c10000059	46
GVMAG_S_3300000115_46	3300000115_a_DelMOSum2011_c10000059	47				K07262	serine-type D-Ala-D-Ala endopeptidase (penicillin-binding protein 7) [EC:3.4.21.-]
GVMAG_S_3300000115_46	3300000115_a_DelMOSum2011_c10000059	48	rs:WP_155889906	Peribacillus kribbensis	phytanoyl-CoA dioxygenase family protein [Peribacillus kribbensis].	K18407	tudor domain-containing protein 5
GVMAG_S_3300000115_46	3300000115_a_DelMOSum2011_c10000059	49	rs:XP_008277068	Stegastes partitus	PREDICTED: 5'-3' exoribonuclease 1-like [Stegastes partitus].	K20553	5'-3' exoribonuclease 4 [EC:3.1.13.-]
GVMAG_S_3300000115_46	3300000115_a_DelMOSum2011_c10000059	50	rs:WP_122114251	Paracoccus alkanivorans	bifunctional sulfate adenylyltransferase/adenylylsulfate kinase[Paracoccus alkanivorans].	K14572	midasin
GVMAG_S_3300000115_46	3300000115_a_DelMOSum2011_c10000059	51
GVMAG_S_3300000115_46	3300000115_a_DelMOSum2011_c10000059	52
GVMAG_S_3300000115_46	3300000115_a_DelMOSum2011_c10000059	53	rs:XP_025793945	Panicum hallii	autophagy-related protein 9 isoform X3 [Panicum hallii].	K02984	small subunit ribosomal protein S3Ae
GVMAG_S_3300000115_46	3300000115_a_DelMOSum2011_c10000059	54	rs:WP_153578819	Bacillus thuringiensis	DUF2828 family protein [Bacillus thuringiensis].	K07114	Ca-activated chloride channel homolog
GVMAG_S_3300000115_46	3300000115_a_DelMOSum2011_c10000059	55	rs:WP_073240631	Maribacter aquivivus	BspA family leucine-rich repeat surface protein [Maribacteraquivivus].	K00878	hydroxyethylthiazole kinase [EC:2.7.1.50]
GVMAG_S_3300000115_46	3300000115_a_DelMOSum2011_c10000059	56	rs:XP_031492977	Nymphaea colorata	heat shock protein 90-5, chloroplastic isoform X2 [Nymphaeacolorata].	K08739	DNA mismatch repair protein MLH3
GVMAG_S_3300000115_46	3300000115_a_DelMOSum2011_c10000130	1
GVMAG_S_3300000115_46	3300000115_a_DelMOSum2011_c10000130	2	rs:YP_009174835	Yellowstone lake phycodnavirus 1	hypothetical protein AR679_gp149 [Yellowstone lake phycodnavirus1].
GVMAG_S_3300000115_46	3300000115_a_DelMOSum2011_c10000130	3
GVMAG_S_3300000115_46	3300000115_a_DelMOSum2011_c10000130	4	rs:WP_098279594	Bacillus cereus	hypothetical protein [Bacillus cereus].	K12541	ATP-binding cassette, subfamily C, bacterial LapB
GVMAG_S_3300000115_46	3300000115_a_DelMOSum2011_c10000130	5				K16264	cobalt-zinc-cadmium efflux system protein
GVMAG_S_3300000115_46	3300000115_a_DelMOSum2011_c10000130	6				K01055	3-oxoadipate enol-lactonase [EC:3.1.1.24]
GVMAG_S_3300000115_46	3300000115_a_DelMOSum2011_c10000130	7				K19530	junctophilin
GVMAG_S_3300000115_46	3300000115_a_DelMOSum2011_c10000130	8	rs:YP_003986812	Acanthamoeba polyphaga mimivirus	hypothetical protein MIMI_gp0338 [Acanthamoeba polyphagamimivirus].
GVMAG_S_3300000115_46	3300000115_a_DelMOSum2011_c10000130	9
GVMAG_S_3300000115_46	3300000115_a_DelMOSum2011_c10000130	10	rs:WP_187050682	Brevibacterium sp. PAMC23299	cyanophycinase [Brevibacterium sp. PAMC23299].	K05995	dipeptidase E [EC:3.4.13.21]
GVMAG_S_3300000115_46	3300000115_a_DelMOSum2011_c10000130	11				K22910	protein virilizer
GVMAG_S_3300000115_46	3300000115_a_DelMOSum2011_c10000130	12				K00993	ethanolaminephosphotransferase [EC:2.7.8.1]
GVMAG_S_3300000115_46	3300000115_a_DelMOSum2011_c10000130	13				K08512	vesicle-associated membrane protein 8
GVMAG_S_3300000115_46	3300000115_a_DelMOSum2011_c10000130	14	rs:XP_038955609	Rattus norvegicus	high mobility group protein B3 isoform X2 [Rattus norvegicus].	K03195	type IV secretion system protein VirB10
GVMAG_S_3300000115_46	3300000115_a_DelMOSum2011_c10000130	15	rs:YP_009173333	Chrysochromulina ericina virus	hypothetical protein ceV_078 [Chrysochromulina ericina virus].
GVMAG_S_3300000115_46	3300000115_a_DelMOSum2011_c10000130	16
GVMAG_S_3300000115_46	3300000115_a_DelMOSum2011_c10000130	17				K17663	cytochrome b pre-mRNA-processing protein 6
GVMAG_S_3300000115_46	3300000115_a_DelMOSum2011_c10000130	18				K05567	multicomponent Na+:H+ antiporter subunit C
GVMAG_S_3300000115_46	3300000115_a_DelMOSum2011_c10000130	19	rs:XP_037641337	Sebastes umbrosus	transcription elongation factor A protein 3 isoform X9 [Sebastesumbrosus].	K07069	uncharacterized protein
GVMAG_S_3300000115_46	3300000115_a_DelMOSum2011_c10000130	20
GVMAG_S_3300000115_46	3300000115_a_DelMOSum2011_c10000130	21
GVMAG_S_3300000115_46	3300000115_a_DelMOSum2011_c10000130	22				K13165	splicing factor, arginine/serine-rich 12
GVMAG_S_3300000115_46	3300000115_a_DelMOSum2011_c10000130	23				K05287	GPI ethanolamine phosphate transferase 2/3 subunit F
GVMAG_S_3300000115_46	3300000115_a_DelMOSum2011_c10000130	24				K13450	phosphothreonine lyase [EC:4.2.3.-]
GVMAG_S_3300000115_46	3300000115_a_DelMOSum2011_c10000130	25
GVMAG_S_3300000115_46	3300000115_a_DelMOSum2011_c10000130	26	rs:YP_009174085	Yellowstone lake mimivirus	hypothetical protein AR680_gp048 [Yellowstone lake mimivirus].	K06160	putative pyoverdin transport system ATP-binding/permease protein
GVMAG_S_3300000115_46	3300000115_a_DelMOSum2011_c10000130	27
GVMAG_S_3300000115_46	3300000115_a_DelMOSum2011_c10000130	28	rs:WP_051501716	Pseudoalteromonas lipolytica	IS4 family transposase [Pseudoalteromonas lipolytica].	K23557	3beta-hydroxysteroid-4beta-carboxylate 3-dehydrogenase (decarboxylating) [EC:1.1.1.417]
GVMAG_S_3300000115_46	3300000115_a_DelMOSum2011_c10000130	29	rs:NP_597943	Ectocarpus siliculosus virus 1	EsV-1-178/222 paralog 1 [Ectocarpus siliculosus virus 1].
GVMAG_S_3300000115_46	3300000115_a_DelMOSum2011_c10000130	30				K20016	cell death protein hid
GVMAG_S_3300000115_46	3300000115_a_DelMOSum2011_c10000130	31	rs:YP_008052726	Phaeocystis globosa virus	hypothetical protein PGCG_00415 [Phaeocystis globosa virus].	K21879	whirlin
GVMAG_S_3300000115_46	3300000115_a_DelMOSum2011_c10000130	32
GVMAG_S_3300000115_46	3300000115_a_DelMOSum2011_c10000130	33
GVMAG_S_3300000115_46	3300000115_a_DelMOSum2011_c10000130	34	rs:WP_109095156	Azospirillum sp. TSH64	SEL1-like repeat protein [Azospirillum sp. TSH64].	K21217	sodium-type polar flagellar protein MotX
GVMAG_S_3300000115_46	3300000115_a_DelMOSum2011_c10000130	35
GVMAG_S_3300000115_46	3300000115_a_DelMOSum2011_c10000130	36	rs:XP_005927880	Haplochromis burtoni	PREDICTED: uncharacterized aarF domain-containing protein kinase 2isoform X2 [Haplochromis burtoni].	K07176	putative serine/threonine protein kinase
GVMAG_S_3300000115_46	3300000115_a_DelMOSum2011_c10000130	37				K03377	N-acetylneuraminate 9-O-acetyltransferase [EC:2.3.1.45]
GVMAG_S_3300000115_46	3300000115_a_DelMOSum2011_c10000130	38	rs:YP_009174090	Yellowstone lake mimivirus	putative DNA-directed RNA polymerase II subunit D [Yellowstone lakemimivirus].	K12212	intracellular multiplication protein IcmJ
GVMAG_S_3300000115_46	3300000115_a_DelMOSum2011_c10000130	39				K20359	PRA1 family protein 1
GVMAG_S_3300000115_46	3300000115_a_DelMOSum2011_c10000130	40
GVMAG_S_3300000115_46	3300000115_a_DelMOSum2011_c10000130	41	rs:WP_142942479	Aliikangiella marina	SLATT domain-containing protein [Aliikangiella marina].
GVMAG_S_3300000115_46	3300000115_a_DelMOSum2011_c10000130	42				K18264	integral membrane protein 2B
GVMAG_S_3300000115_46	3300000115_a_DelMOSum2011_c10000130	43	rs:WP_005769933	Pseudomonas syringae group	MULTISPECIES: ATP-dependent helicase [Pseudomonas syringae group].	K22901	tRNA (cytosine40_48-C5)-methyltransferase [EC:2.1.1.-]
GVMAG_S_3300000115_46	3300000115_a_DelMOSum2011_c10000130	44				K02226	alpha-ribazole phosphatase [EC:3.1.3.73]
GVMAG_S_3300000115_46	3300000115_a_DelMOSum2011_c10000130	45
GVMAG_S_3300000115_46	3300000115_a_DelMOSum2011_c10000130	46
GVMAG_S_3300000115_46	3300000115_a_DelMOSum2011_c10000130	47
GVMAG_S_3300000115_46	3300000115_a_DelMOSum2011_c10000130	48	rs:WP_155573986	Citrobacter sp. JL978	glycosyltransferase [Citrobacter sp. JL978].	K23685	glycosyltransferase AglI [EC:2.4.1.-]
GVMAG_S_3300000115_46	3300000115_a_DelMOSum2011_c10000130	49	rs:YP_002154735	Feldmannia species virus	hypothetical protein FeldSpV_gp113 [Feldmannia species virus].
GVMAG_S_3300000115_46	3300000115_a_DelMOSum2011_c10000130	50
GVMAG_S_3300000115_46	3300000115_a_DelMOSum2011_c10000130	51	rs:YP_009177798	Yellowstone Lake virophage 5	hypothetical protein ASQ69_gp15 [Yellowstone Lake virophage 5].	K12488	Arf-GAP with SH3 domain, ANK repeat and PH domain-containing protein
GVMAG_S_3300000115_46	3300000115_a_DelMOSum2011_c10000130	52	rs:WP_202621513	Anaerocolumna sp. CBA3638	hypothetical protein [Anaerocolumna sp. CBA3638].	K10068	pulmonary surfactant-associated protein D
GVMAG_S_3300000115_46	3300000115_a_DelMOSum2011_c10000130	53
GVMAG_S_3300000115_46	3300000115_a_DelMOSum2011_c10000139	1
GVMAG_S_3300000115_46	3300000115_a_DelMOSum2011_c10000139	2	rs:XP_032924582	Catharus ustulatus	uncharacterized protein LOC117000733 [Catharus ustulatus].	K07502	uncharacterized protein
GVMAG_S_3300000115_46	3300000115_a_DelMOSum2011_c10000139	3	rs:WP_202955037	Solirubrobacter sp. CPCC 204708	trypsin-like peptidase domain-containing protein [Solirubrobactersp. CPCC 204708].	K22686	pro-apoptotic serine protease NMA111 [EC:3.4.21.-]
GVMAG_S_3300000115_46	3300000115_a_DelMOSum2011_c10000139	4	rs:XP_032221506	Nematostella vectensis	beta-1,3-galactosyltransferase 4-like [Nematostella vectensis].	K13499	chondroitin sulfate synthase [EC:2.4.1.175 2.4.1.226]
GVMAG_S_3300000115_46	3300000115_a_DelMOSum2011_c10000139	5
GVMAG_S_3300000115_46	3300000115_a_DelMOSum2011_c10000139	6	rs:XP_035454483	Spodoptera frugiperda	uncharacterized protein LOC118279065 isoform X1 [Spodopterafrugiperda].	K14565	nucleolar protein 58
GVMAG_S_3300000115_46	3300000115_a_DelMOSum2011_c10000139	7	rs:WP_147072452	Microcystis aeruginosa	glycosyltransferase [Microcystis aeruginosa].	K20444	O-antigen biosynthesis protein [EC:2.4.1.-]
GVMAG_S_3300000115_46	3300000115_a_DelMOSum2011_c10000139	8	rs:XP_001418812	Ostreococcus lucimarinus CCE9901	predicted protein [Ostreococcus lucimarinus CCE9901].	K07478	putative ATPase
GVMAG_S_3300000115_46	3300000115_a_DelMOSum2011_c10000139	9				K03969	phage shock protein A
GVMAG_S_3300000115_46	3300000115_a_DelMOSum2011_c10000139	10
GVMAG_S_3300000115_46	3300000115_a_DelMOSum2011_c10000139	11	rs:WP_084121427	Aquiflexum balticum	UDP-N-acetylglucosamine 2-epimerase (non-hydrolyzing) [Aquiflexumbalticum].	K15897	UDP-2,4-diacetamido-2,4,6-trideoxy-beta-L-altropyranose hydrolase [EC:3.6.1.57]
GVMAG_S_3300000115_46	3300000115_a_DelMOSum2011_c10000139	12
GVMAG_S_3300000115_46	3300000115_a_DelMOSum2011_c10000139	13	rs:WP_144714058	Curtobacterium pusillum	hypothetical protein [Curtobacterium pusillum].	K19425	glycosyltransferase EpsH [EC:2.4.-.-]
GVMAG_S_3300000115_46	3300000115_a_DelMOSum2011_c10000139	14	rs:XP_019835591	Bos indicus	PREDICTED: isochorismatase domain-containing protein 2 isoform X2[Bos indicus].	K01916	NAD+ synthase [EC:6.3.1.5]
GVMAG_S_3300000115_46	3300000115_a_DelMOSum2011_c10000139	15
GVMAG_S_3300000115_46	3300000115_a_DelMOSum2011_c10000139	16	rs:WP_200507025	Adhaeribacter sp. BT258	GDP-mannose 4,6-dehydratase [Adhaeribacter sp. BT258].	K12443	phthiocerol/phenolphthiocerol synthesis type-I polyketide synthase D [EC:2.3.1.292]
GVMAG_S_3300000115_46	3300000115_a_DelMOSum2011_c10000139	17	rs:WP_116346279	Cupriavidus taiwanensis	DegT/DnrJ/EryC1/StrS aminotransferase family protein [Cupriavidustaiwanensis].	K20591	pyridoxal phosphate-dependent aminotransferase [EC:2.6.1.-]
GVMAG_S_3300000115_46	3300000115_a_DelMOSum2011_c10000139	18	rs:WP_028739092	Rhizobium	MULTISPECIES: acylneuraminate cytidylyltransferase family protein[Rhizobium].	K16880	2-oxoglutaroyl-CoA hydrolase
GVMAG_S_3300000115_46	3300000115_a_DelMOSum2011_c10000139	19				K07589	D-erythro-7,8-dihydroneopterin triphosphate epimerase [EC:5.1.99.7]
GVMAG_S_3300000115_46	3300000115_a_DelMOSum2011_c10000139	20	rs:YP_003969905	Cafeteria roenbergensis virus BV-PW1	putative glycosyltransferase [Cafeteria roenbergensis virusBV-PW1].	K16148	alpha-maltose-1-phosphate synthase [EC:2.4.1.342]
GVMAG_S_3300000115_46	3300000115_a_DelMOSum2011_c10000139	21	rs:WP_002825833	Campylobacter coli	N,N'-diacetyllegionaminate synthase [Campylobacter coli].	K02386	flagella basal body P-ring formation protein FlgA
GVMAG_S_3300000115_46	3300000115_a_DelMOSum2011_c10000139	22	rs:YP_003969905	Cafeteria roenbergensis virus BV-PW1	putative glycosyltransferase [Cafeteria roenbergensis virusBV-PW1].	K16148	alpha-maltose-1-phosphate synthase [EC:2.4.1.342]
GVMAG_S_3300000115_46	3300000115_a_DelMOSum2011_c10000139	23	rs:WP_155861617	Acinetobacter lwoffii	nucleotide sugar dehydrogenase [Acinetobacter lwoffii].	K18367	CoA-dependent NAD(P)H sulfur oxidoreductase [EC:1.8.1.18]
GVMAG_S_3300000115_46	3300000115_a_DelMOSum2011_c10000139	24	rs:XP_001464058	Leishmania infantum JPCM5	mitogen-activated protein kinase kinase 2 [Leishmania infantumJPCM5].	K08848	receptor-interacting serine/threonine-protein kinase 4 [EC:2.7.11.1]
GVMAG_S_3300000115_46	3300000115_a_DelMOSum2011_c10000139	25	rs:XP_037197327	Botrytis fragariae	putative serine threonine-protein kinase chk2 protein [Botrytisfragariae].	K05127	PTK7 protein tyrosine kinase 7 [EC:2.7.10.1]
GVMAG_S_3300000115_46	3300000115_a_DelMOSum2011_c10000139	26
GVMAG_S_3300000115_46	3300000115_a_DelMOSum2011_c10000139	27				K02810	sucrose PTS system EIIBCA or EIIBC component [EC:2.7.1.211]
GVMAG_S_3300000115_46	3300000115_a_DelMOSum2011_c10000139	28
GVMAG_S_3300000115_46	3300000115_a_DelMOSum2011_c10000139	29				K18405	tudor domain-containing protein 1/4/6/7
GVMAG_S_3300000115_46	3300000115_a_DelMOSum2011_c10000139	30	rs:XP_039569804	Passer montanus	choline-phosphate cytidylyltransferase A [Passer montanus].	K13522	bifunctional NMN adenylyltransferase/nudix hydrolase [EC:2.7.7.1 3.6.1.-]
GVMAG_S_3300000115_46	3300000115_a_DelMOSum2011_c10000139	31	rs:WP_205666917			K00794	6,7-dimethyl-8-ribityllumazine synthase [EC:2.5.1.78]
GVMAG_S_3300000115_46	3300000115_a_DelMOSum2011_c10000139	32				K16601	tubulin polyglutamylase TTLL4 [EC:6.-.-.-]
GVMAG_S_3300000115_46	3300000115_a_DelMOSum2011_c10000139	33
GVMAG_S_3300000115_46	3300000115_a_DelMOSum2011_c10000139	34				K14291	phosphorylated adapter RNA export protein
GVMAG_S_3300000115_46	3300000115_a_DelMOSum2011_c10000139	35
GVMAG_S_3300000115_46	3300000115_a_DelMOSum2011_c10000139	36				K16052	MscS family membrane protein
GVMAG_S_3300000115_46	3300000115_a_DelMOSum2011_c10000139	37	rs:XP_008457882	Cucumis melo	PREDICTED: upstream activation factor subunit UAF30-like [Cucumismelo].	K12211	intracellular multiplication protein IcmG
GVMAG_S_3300000115_46	3300000115_a_DelMOSum2011_c10000139	38	rs:XP_022708792	Varroa jacobsoni	flap endonuclease 1-like [Varroa jacobsoni].	K06085	synovial sarcoma, X breakpoint 2 interacting protein
GVMAG_S_3300000115_46	3300000115_a_DelMOSum2011_c10000139	39	rs:XP_006298306	Capsella rubella	vacuolar protein sorting-associated protein 32 homolog 1 [Capsellarubella].	K06245	laminin, beta 4
GVMAG_S_3300000115_46	3300000115_a_DelMOSum2011_c10000139	40				K02249	competence protein ComGG
GVMAG_S_3300000115_46	3300000115_a_DelMOSum2011_c10000139	41	rs:WP_171200518	Nakamurella aerolata	hypothetical protein [Nakamurella aerolata].	K14007	protein transport protein SEC24
GVMAG_S_3300000115_46	3300000115_a_DelMOSum2011_c10000139	42	rs:YP_009174507	Yellowstone lake phycodnavirus 2	hypothetical protein AR678_gp052 [Yellowstone lake phycodnavirus2].	K05456	neuregulin 2
GVMAG_S_3300000115_46	3300000115_a_DelMOSum2011_c10000139	43	rs:XP_012338091	Plasmodium fragile	uncharacterized protein AK88_05066 [Plasmodium fragile].	K02779	glucose PTS system EIICB or EIICBA component [EC:2.7.1.199]
GVMAG_S_3300000115_46	3300000115_a_DelMOSum2011_c10000139	44	rs:XP_023578837	Octodon degus	dnaJ homolog subfamily B member 2 isoform X1 [Octodon degus].	K01535	H+-transporting ATPase [EC:7.1.2.1]
GVMAG_S_3300000115_46	3300000115_a_DelMOSum2011_c10000139	45				K21848	lipid intermediate transporter
GVMAG_S_3300000115_46	3300000115_a_DelMOSum2011_c10000139	46	rs:WP_007602100	Bradyrhizobium sp. WSM1253	hypothetical protein [Bradyrhizobium sp. WSM1253].	K16557	succinoglycan biosynthesis protein ExoA [EC:2.4.-.-]
GVMAG_S_3300000115_46	3300000115_a_DelMOSum2011_c10000139	47	rs:XP_031464853	Phasianus colchicus	DNA-directed RNA polymerases I, II, and III subunit RPABC5[Phasianus colchicus].	K06438	similar to stage IV sporulation protein
GVMAG_S_3300000115_46	3300000115_a_DelMOSum2011_c10000139	48
GVMAG_S_3300000115_46	3300000115_a_DelMOSum2011_c10000139	49
GVMAG_S_3300000115_46	3300000115_a_DelMOSum2011_c10000139	50
GVMAG_S_3300000115_46	3300000115_a_DelMOSum2011_c10000139	51
GVMAG_S_3300000115_46	3300000115_a_DelMOSum2011_c10000139	52
GVMAG_S_3300000115_46	3300000115_a_DelMOSum2011_c10000139	53
GVMAG_S_3300000115_46	3300000115_a_DelMOSum2011_c10000105	1	rs:WP_156188822	Acinetobacter indicus	restriction endonuclease subunit S [Acinetobacter indicus].	K21493	toxin YxiD [EC:3.1.-.-]
GVMAG_S_3300000115_46	3300000115_a_DelMOSum2011_c10000105	2	rs:WP_066155545	Arcobacter cryaerophilus	DEAD/DEAH box helicase family protein [Arcobacter cryaerophilus].	K03654	ATP-dependent DNA helicase RecQ [EC:3.6.4.12]
GVMAG_S_3300000115_46	3300000115_a_DelMOSum2011_c10000105	3				K16342	cytosolic phospholipase A2 [EC:3.1.1.4]
GVMAG_S_3300000115_46	3300000115_a_DelMOSum2011_c10000105	4	rs:WP_026600200	Methylomonas sp. 11b	alpha-ketoglutarate-dependent dioxygenase AlkB [Methylomonas sp.11b].	K12836	splicing factor U2AF 35 kDa subunit
GVMAG_S_3300000115_46	3300000115_a_DelMOSum2011_c10000105	5				K07476	toprim domain protein
GVMAG_S_3300000115_46	3300000115_a_DelMOSum2011_c10000105	6	rs:XP_009888709	Charadrius vociferus	PREDICTED: procollagen-lysine,2-oxoglutarate 5-dioxygenase 2[Charadrius vociferus].	K08134	procollagen-proline 3-dioxygenase 1 [EC:1.14.11.7]
GVMAG_S_3300000115_46	3300000115_a_DelMOSum2011_c10000105	7
GVMAG_S_3300000115_46	3300000115_a_DelMOSum2011_c10000105	8				K07641	two-component system, OmpR family, sensor histidine kinase CreC [EC:2.7.13.3]
GVMAG_S_3300000115_46	3300000115_a_DelMOSum2011_c10000105	9	rs:WP_025834779	Bacteroides rodentium	deoxyribonuclease IV [Bacteroides rodentium].	K07030	uncharacterized protein
GVMAG_S_3300000115_46	3300000115_a_DelMOSum2011_c10000105	10	rs:XP_025642647	Arachis hypogaea	ATP-dependent Clp protease proteolytic subunit 2, mitochondrial[Arachis hypogaea].	K11025	pertussis toxin subunit 3
GVMAG_S_3300000115_46	3300000115_a_DelMOSum2011_c10000105	11				K08115	chondroitin sulfate proteoglycan 4
GVMAG_S_3300000115_46	3300000115_a_DelMOSum2011_c10000105	12	rs:NP_149745	Invertebrate iridescent virus 6	282R [Invertebrate iridescent virus 6].	K20478	golgin subfamily B member 1
GVMAG_S_3300000115_46	3300000115_a_DelMOSum2011_c10000105	13	rs:YP_009174653	Yellowstone lake phycodnavirus 2	putative major capsid protein [Yellowstone lake phycodnavirus 2].
GVMAG_S_3300000115_46	3300000115_a_DelMOSum2011_c10000105	14	rs:WP_162485255	Clostridium perfringens	hypothetical protein [Clostridium perfringens].
GVMAG_S_3300000115_46	3300000115_a_DelMOSum2011_c10000105	15				K00119	alcohol dehydrogenase (nicotinoprotein) [EC:1.1.99.36]
GVMAG_S_3300000115_46	3300000115_a_DelMOSum2011_c10000105	16	rs:XP_008083935	Glarea lozoyensis ATCC 20868	Ankyrin repeat-containing protein [Glarea lozoyensis ATCC 20868].	K17299	POTE ankyrin domain family protein
GVMAG_S_3300000115_46	3300000115_a_DelMOSum2011_c10000105	17				K10135	scotin
GVMAG_S_3300000115_46	3300000115_a_DelMOSum2011_c10000105	18	rs:XP_012078118	Jatropha curcas	tRNA (carboxymethyluridine(34)-5-O)-methyltransferase isoform X1[Jatropha curcas].	K06219	S-adenosylmethionine-dependent methyltransferase
GVMAG_S_3300000115_46	3300000115_a_DelMOSum2011_c10000105	19
GVMAG_S_3300000115_46	3300000115_a_DelMOSum2011_c10000105	20	rs:WP_037320045	Salegentibacter sp. Hel_I_6	CPBP family intramembrane metalloprotease [Salegentibacter sp.Hel_I_6].	K04968	transient receptor potential cation channel subfamily C member 5
GVMAG_S_3300000115_46	3300000115_a_DelMOSum2011_c10000105	21
GVMAG_S_3300000115_46	3300000115_a_DelMOSum2011_c10000105	22	rs:WP_127915708	Rhodococcus agglutinans	VWA domain-containing protein [Rhodococcus agglutinans].	K03404	magnesium chelatase subunit D [EC:6.6.1.1]
GVMAG_S_3300000115_46	3300000115_a_DelMOSum2011_c10000105	23	rs:WP_132744821	Scopulibacillus darangshiensis	stage V sporulation protein K [Scopulibacillus darangshiensis].	K10624	E3 ubiquitin-protein ligase RBBP6 [EC:2.3.2.27]
GVMAG_S_3300000115_46	3300000115_a_DelMOSum2011_c10000105	24	rs:WP_086302336	unclassified Campylobacter	MULTISPECIES: endopeptidase La [unclassified Campylobacter].	K14571	ribosome biogenesis ATPase
GVMAG_S_3300000115_46	3300000115_a_DelMOSum2011_c10000105	25				K00657	diamine N-acetyltransferase [EC:2.3.1.57]
GVMAG_S_3300000115_46	3300000115_a_DelMOSum2011_c10000105	26				K22766	fidgetin-like protein 1 [EC:3.6.4.-]
GVMAG_S_3300000115_46	3300000115_a_DelMOSum2011_c10000105	27	rs:XP_025472404	Aspergillus sclerotioniger CBS 115572	mitochondrial protein import protein MAS5 [Aspergillussclerotioniger CBS 115572].	K09535	DnaJ homolog subfamily C member 15
GVMAG_S_3300000115_46	3300000115_a_DelMOSum2011_c10000105	28
GVMAG_S_3300000115_46	3300000115_a_DelMOSum2011_c10000105	29	rs:XP_023085491	Piliocolobus tephrosceles	procollagen galactosyltransferase 1 isoform X2 [Piliocolobustephrosceles].	K13645	procollagen-lysine,2-oxoglutarate 5-dioxygenase 2 [EC:1.14.11.4]
GVMAG_S_3300000115_46	3300000115_a_DelMOSum2011_c10000105	30	rs:XP_018296581	Phycomyces blakesleeanus NRRL 1555(-)	hypothetical protein PHYBLDRAFT_130757 [Phycomyces blakesleeanusNRRL 1555(-)].	K17986	FUN14 domain-containing protein 1
GVMAG_S_3300000115_46	3300000115_a_DelMOSum2011_c10000105	31	rs:WP_022637542	Chitinivibrio alkaliphilus	hypothetical protein [Chitinivibrio alkaliphilus].	K08857	NIMA (never in mitosis gene a)-related kinase 1/4/5 [EC:2.7.11.1]
GVMAG_S_3300000115_46	3300000115_a_DelMOSum2011_c10000105	32				K08009	cytochrome b-245, alpha polypeptide
GVMAG_S_3300000115_46	3300000115_a_DelMOSum2011_c10000105	33				K23434	HHV7 G-protein coupled receptor homolog U51
GVMAG_S_3300000115_46	3300000115_a_DelMOSum2011_c10000105	34				K22733	magnesium transporter
GVMAG_S_3300000115_46	3300000115_a_DelMOSum2011_c10000105	35
GVMAG_S_3300000115_46	3300000115_a_DelMOSum2011_c10000105	36	rs:XP_020264236	Asparagus officinalis	heat shock protein 81-1 isoform X2 [Asparagus officinalis].	K07163	uncharacterized protein
GVMAG_S_3300000115_46	3300000115_a_DelMOSum2011_c10000105	37				K19812	dual-specificity protein phosphatase SDP1 [EC:3.1.3.48]
GVMAG_S_3300000115_46	3300000115_a_DelMOSum2011_c10000105	38				K10312	F-box protein 36
GVMAG_S_3300000115_46	3300000115_a_DelMOSum2011_c10000105	39	rs:XP_029601051	Salmo trutta	thymidine kinase, cytosolic-like isoform X2 [Salmo trutta].	K07133	uncharacterized protein
GVMAG_S_3300000115_46	3300000115_a_DelMOSum2011_c10000105	40
GVMAG_S_3300000115_46	3300000115_a_DelMOSum2011_c10000105	41	rs:WP_017326334	Synechococcus sp. PCC 7336	FkbM family methyltransferase [Synechococcus sp. PCC 7336].	K14192	clumping factor B
GVMAG_S_3300000115_46	3300000115_a_DelMOSum2011_c10000105	42
GVMAG_S_3300000115_46	3300000115_a_DelMOSum2011_c10000105	43				K01188	beta-glucosidase [EC:3.2.1.21]
GVMAG_S_3300000115_46	3300000115_a_DelMOSum2011_c10000105	44				K06647	transcription factor MBP1
GVMAG_S_3300000115_46	3300000115_a_DelMOSum2011_c10000105	45				K12460	ankyrin repeat-rich membrane spanning protein
GVMAG_S_3300000115_46	3300000115_a_DelMOSum2011_c10000105	46	rs:WP_077655325	Helicobacter pylori	ABC transporter ATP-binding protein [Helicobacter pylori].	K03529	chromosome segregation protein
GVMAG_S_3300000115_46	3300000115_a_DelMOSum2011_c10000105	47	rs:XP_034585783	Setaria viridis	heat shock 70 kDa protein 4 [Setaria viridis].	K00880	L-xylulokinase [EC:2.7.1.53]
GVMAG_S_3300000115_46	3300000115_a_DelMOSum2011_c10000105	48
GVMAG_S_3300000115_46	3300000115_a_DelMOSum2011_c10000105	49				K14428	solute carrier family 12 (potassium/chloride transporters), member 8
GVMAG_S_3300000115_46	3300000115_a_DelMOSum2011_c10000105	50	rs:WP_091649475	Algoriphagus ornithinivorans	ATP-dependent zinc metalloprotease FtsH [Algoriphagusornithinivorans].	K18533	adenylate/nucleoside-diphosphate kinase [EC:2.7.4.3 2.7.4.6]
GVMAG_S_3300000115_46	3300000115_a_DelMOSum2011_c10000105	51				K19694	two-component system, sensor histidine kinase ChiS
GVMAG_S_3300000115_46	3300000115_a_DelMOSum2011_c10000105	52				K00698	chitin synthase [EC:2.4.1.16]
GVMAG_S_3300000115_46	3300000115_a_DelMOSum2011_c10000105	53
GVMAG_S_3300000115_46	3300000115_a_DelMOSum2011_c10000222	1
GVMAG_S_3300000115_46	3300000115_a_DelMOSum2011_c10000222	2	rs:XP_021479896	Oncorhynchus mykiss	ankyrin repeat and KH domain-containing protein 1 isoform X6[Oncorhynchus mykiss].	K11985	TRAF-interacting protein [EC:2.3.2.27]
GVMAG_S_3300000115_46	3300000115_a_DelMOSum2011_c10000222	3	rs:WP_035146015	Clostridium tetanomorphum	uridine kinase [Clostridium tetanomorphum].	K15519	deoxyadenosine/deoxycytidine kinase [EC:2.7.1.76 2.7.1.74]
GVMAG_S_3300000115_46	3300000115_a_DelMOSum2011_c10000222	4	rs:WP_103194211	Vibrio vulnificus	alpha-ketoglutarate-dependent dioxygenase AlkB [Vibrio vulnificus].	K10769	alkylated DNA repair protein alkB homolog 7 [EC:1.14.11.-]
GVMAG_S_3300000115_46	3300000115_a_DelMOSum2011_c10000222	5
GVMAG_S_3300000115_46	3300000115_a_DelMOSum2011_c10000222	6	rs:WP_074368663	Methanoculleus chikugoensis	tryptophan-rich sensory protein [Methanoculleus chikugoensis].	K20027	palmitoyltransferase ZDHHC1/11 [EC:2.3.1.225]
GVMAG_S_3300000115_46	3300000115_a_DelMOSum2011_c10000222	7				K18079	PTEN homologous phosphatase
GVMAG_S_3300000115_46	3300000115_a_DelMOSum2011_c10000222	8
GVMAG_S_3300000115_46	3300000115_a_DelMOSum2011_c10000222	9
GVMAG_S_3300000115_46	3300000115_a_DelMOSum2011_c10000222	10
GVMAG_S_3300000115_46	3300000115_a_DelMOSum2011_c10000222	11	rs:XP_005519919	Pseudopodoces humilis	PREDICTED: dnaJ homolog subfamily C member 10 [Pseudopodoceshumilis].	K03981	thiol:disulfide interchange protein DsbC [EC:5.3.4.1]
GVMAG_S_3300000115_46	3300000115_a_DelMOSum2011_c10000222	12
GVMAG_S_3300000115_46	3300000115_a_DelMOSum2011_c10000222	13				K06706	CD248 antigen, endosialin
GVMAG_S_3300000115_46	3300000115_a_DelMOSum2011_c10000222	14				K02545	penicillin-binding protein 2 prime [EC:3.4.16.4]
GVMAG_S_3300000115_46	3300000115_a_DelMOSum2011_c10000222	15	rs:WP_206735931			K13381	bifunctional chitinase/lysozyme [EC:3.2.1.14 3.2.1.17]
GVMAG_S_3300000115_46	3300000115_a_DelMOSum2011_c10000222	16	rs:WP_181358460	Taibaiella chishuiensis	glycoside transferase family 32 [Taibaiella chishuiensis].	K01988	lactosylceramide 4-alpha-galactosyltransferase [EC:2.4.1.228]
GVMAG_S_3300000115_46	3300000115_a_DelMOSum2011_c10000222	17				K20175	ankyrin repeat domain-containing protein 27
GVMAG_S_3300000115_46	3300000115_a_DelMOSum2011_c10000222	18
GVMAG_S_3300000115_46	3300000115_a_DelMOSum2011_c10000222	19	rs:YP_009173330	Chrysochromulina ericina virus	hypothetical protein ceV_075 [Chrysochromulina ericina virus].
GVMAG_S_3300000115_46	3300000115_a_DelMOSum2011_c10000222	20	rs:XP_019271946	Panthera pardus	PREDICTED: inorganic pyrophosphatase 2, mitochondrial isoform X1[Panthera pardus].	K01507	inorganic pyrophosphatase [EC:3.6.1.1]
GVMAG_S_3300000115_46	3300000115_a_DelMOSum2011_c10000222	21
GVMAG_S_3300000115_46	3300000115_a_DelMOSum2011_c10000222	22
GVMAG_S_3300000115_46	3300000115_a_DelMOSum2011_c10000222	23	rs:WP_019051069	Elizabethkingia meningoseptica	glycosyl transferase [Elizabethkingia meningoseptica].	K00750	glycogenin [EC:2.4.1.186]
GVMAG_S_3300000115_46	3300000115_a_DelMOSum2011_c10000222	24	rs:XP_001024182	Tetrahymena thermophila SB210	DNA topoisomerase IV [Tetrahymena thermophila SB210].	K02469	DNA gyrase subunit A [EC:5.6.2.2]
GVMAG_S_3300000115_46	3300000115_a_DelMOSum2011_c10000222	25
GVMAG_S_3300000115_46	3300000115_a_DelMOSum2011_c10000222	26	rs:XP_009219033	Gaeumannomyces tritici R3-111a-1	DNA topoisomerase 2 [Gaeumannomyces tritici R3-111a-1].	K12026	tripartite motif-containing protein 56 [EC:2.3.2.27]
GVMAG_S_3300000115_46	3300000115_a_DelMOSum2011_c10000222	27	rs:XP_039919521			K05872	NF-kappa-B inhibitor epsilon
GVMAG_S_3300000115_46	3300000115_a_DelMOSum2011_c10000222	28	rs:XP_017779002	Nicrophorus vespilloides	PREDICTED: ankyrin-3-like isoform X9 [Nicrophorus vespilloides].	K05222	transient receptor potential cation channel subfamily V member 1
GVMAG_S_3300000115_46	3300000115_a_DelMOSum2011_c10000222	29	rs:XP_014290477	Halyomorpha halys	serine/threonine-protein phosphatase 6 regulatory ankyrin repeatsubunit B-like [Halyomorpha halys].	K05222	transient receptor potential cation channel subfamily V member 1
GVMAG_S_3300000115_46	3300000115_a_DelMOSum2011_c10000222	30				K00205	4Fe-4S ferredoxin
GVMAG_S_3300000115_46	3300000115_a_DelMOSum2011_c10000222	31
GVMAG_S_3300000115_46	3300000115_a_DelMOSum2011_c10000222	32	rs:NP_077537	Ectocarpus siliculosus virus 1	EsV-1-52 [Ectocarpus siliculosus virus 1].
GVMAG_S_3300000115_46	3300000115_a_DelMOSum2011_c10000222	33	rs:YP_009052272	Aureococcus anophagefferens virus	hypothetical protein JO84_gp277 [Aureococcus anophagefferensvirus].
GVMAG_S_3300000115_46	3300000115_a_DelMOSum2011_c10000222	34
GVMAG_S_3300000115_46	3300000115_a_DelMOSum2011_c10000222	35
GVMAG_S_3300000115_46	3300000115_a_DelMOSum2011_c10000222	36	rs:WP_104080194	Acinetobacter pittii	four-helix bundle copper-binding protein [Acinetobacter pittii].
GVMAG_S_3300000115_46	3300000115_a_DelMOSum2011_c10000222	37
GVMAG_S_3300000115_46	3300000115_a_DelMOSum2011_c10000222	38				K22255	ATPase inhibitor, mitochondrial
GVMAG_S_3300000115_46	3300000115_a_DelMOSum2011_c10000222	39				K08789	microtubule-associated serine/threonine kinase [EC:2.7.11.1]
GVMAG_S_3300000115_46	3300000115_a_DelMOSum2011_c10000222	40				K08471	gustatory receptor
GVMAG_S_3300000115_46	3300000115_a_DelMOSum2011_c10000222	41
GVMAG_S_3300000115_46	3300000115_a_DelMOSum2011_c10000222	42	rs:WP_204700870	Halanaerobacter jeridensis	leucine-rich repeat domain-containing protein [Halanaerobacterjeridensis].	K18646	acidic leucine-rich nuclear phosphoprotein 32 family member A/C/D
GVMAG_S_3300000115_46	3300000115_a_DelMOSum2011_c10000222	43	rs:YP_294142	Emiliania huxleyi virus 86	hypothetical protein EhV384 [Emiliania huxleyi virus 86].	K15683	NF-X1-type zinc finger protein NFXL1
GVMAG_S_3300000115_46	3300000115_a_DelMOSum2011_c10000222	44	rs:WP_139392986	Aeromonas hydrophila	YbjQ family protein [Aeromonas hydrophila].
GVMAG_S_3300000115_46	3300000115_a_DelMOSum2011_c10000222	45	rs:YP_009173581	Chrysochromulina ericina virus	hypothetical protein ceV_326 [Chrysochromulina ericina virus].	K02810	sucrose PTS system EIIBCA or EIIBC component [EC:2.7.1.211]
GVMAG_S_3300000115_46	3300000115_a_DelMOSum2011_c10000222	46				K19151	small toxic protein IbsC
GVMAG_S_3300000115_46	3300000115_a_DelMOSum2011_c10000222	47
GVMAG_S_3300000115_46	3300000115_a_DelMOSum2011_c10000222	48	rs:YP_004061987	Micromonas sp. RCC1109 virus MpV1	hypothetical protein MpV1_104c [Micromonas sp. RCC1109 virus MpV1].
GVMAG_S_3300000115_46	3300000115_a_DelMOSum2011_c10000222	49	rs:WP_081152452	Niastella vici	patatin-like phospholipase family protein [Niastella vici].	K16815	calcium-independent phospholipase A2-gamma
GVMAG_S_3300000115_46	3300000115_a_DelMOSum2011_c10000222	50	rs:XP_026160425	Mastacembelus armatus	obscurin-like isoform X5 [Mastacembelus armatus].	K04574	neurofilament heavy polypeptide
GVMAG_S_3300000115_46	3300000115_a_DelMOSum2011_c10000222	51				K16862	mitochondrial cardiolipin hydrolase [EC:3.1.4.-]
GVMAG_S_3300000115_46	3300000115_a_DelMOSum2011_c10000222	52				K19883	bifunctional aminoglycoside 6'-N-acetyltransferase / aminoglycoside 2''-phosphotransferase [EC:2.3.1.82 2.7.1.190]
GVMAG_S_3300000115_46	3300000115_a_DelMOSum2011_c10000163	1	rs:WP_114274166	Sulfitobacter sp. DFL-14	glycosyltransferase [Sulfitobacter sp. DFL-14].	K13057	trehalose synthase [EC:2.4.1.245]
GVMAG_S_3300000115_46	3300000115_a_DelMOSum2011_c10000163	2	rs:WP_115619040	Chryseobacterium indoltheticum	glycosyl transferase [Chryseobacterium indoltheticum].	K08251	alpha 1,4-N-acetylglucosaminyltransferase [EC:2.4.1.-]
GVMAG_S_3300000115_46	3300000115_a_DelMOSum2011_c10000163	3	rs:XP_016851968	Anolis carolinensis	PREDICTED: procollagen galactosyltransferase 1 [Anoliscarolinensis].	K19822	V-set and immunoglobulin domain-containing protein 4
GVMAG_S_3300000115_46	3300000115_a_DelMOSum2011_c10000163	4	rs:WP_146617292	Candidatus Babela massiliensis	DUF273 domain-containing protein [Candidatus Babela massiliensis].	K08238	xyloglucan 6-xylosyltransferase [EC:2.4.2.39]
GVMAG_S_3300000115_46	3300000115_a_DelMOSum2011_c10000163	5	rs:WP_035736411	Francisella philomiragia	mannosyltransferase [Francisella philomiragia].	K01988	lactosylceramide 4-alpha-galactosyltransferase [EC:2.4.1.228]
GVMAG_S_3300000115_46	3300000115_a_DelMOSum2011_c10000163	6				K08512	vesicle-associated membrane protein 8
GVMAG_S_3300000115_46	3300000115_a_DelMOSum2011_c10000163	7	rs:WP_118388415	Aquimarina sp. AD1	FkbM family methyltransferase [Aquimarina sp. AD1].	K02125	F-type H+-transporting ATPase subunit 8
GVMAG_S_3300000115_46	3300000115_a_DelMOSum2011_c10000163	8
GVMAG_S_3300000115_46	3300000115_a_DelMOSum2011_c10000163	9	rs:WP_118936566	Bacteroides uniformis	hypothetical protein [Bacteroides uniformis].	K00718	galactoside 2-L-fucosyltransferase 1/2 [EC:2.4.1.69]
GVMAG_S_3300000115_46	3300000115_a_DelMOSum2011_c10000163	10	rs:WP_039839801	Paenibacillus sonchi	biosynthetic-type acetolactate synthase large subunit[Paenibacillus sonchi].	K10651	tripartite motif-containing protein 21 [EC:2.3.2.27]
GVMAG_S_3300000115_46	3300000115_a_DelMOSum2011_c10000163	11				K14634	fructose-2,6-bisphosphatase [EC:3.1.3.46]
GVMAG_S_3300000115_46	3300000115_a_DelMOSum2011_c10000163	12	rs:WP_017067057	Vibrio crassostreae	viroplasmin family protein [Vibrio crassostreae].	K22316	ribonuclease H / adenosylcobalamin/alpha-ribazole phosphatase [EC:3.1.26.4 3.1.3.73]
GVMAG_S_3300000115_46	3300000115_a_DelMOSum2011_c10000163	13	rs:WP_049166061	Priestia megaterium	threonine ammonia-lyase IlvA [Priestia megaterium].	K17950	L-cysteate sulfo-lyase [EC:4.4.1.25]
GVMAG_S_3300000115_46	3300000115_a_DelMOSum2011_c10000163	14	rs:WP_183412529	Microbacter margulisiae	type I DNA topoisomerase [Microbacter margulisiae].	K03165	DNA topoisomerase III [EC:5.6.2.1]
GVMAG_S_3300000115_46	3300000115_a_DelMOSum2011_c10000163	15				K04305	Epstein-Barr virus induced gene 2
GVMAG_S_3300000115_46	3300000115_a_DelMOSum2011_c10000163	16	rs:YP_002154735	Feldmannia species virus	hypothetical protein FeldSpV_gp113 [Feldmannia species virus].
GVMAG_S_3300000115_46	3300000115_a_DelMOSum2011_c10000163	17
GVMAG_S_3300000115_46	3300000115_a_DelMOSum2011_c10000163	18	rs:WP_062785825	Marinobacter sp. YWL01	DNA ligase [Marinobacter sp. YWL01].	K10776	DNA ligase 3 [EC:6.5.1.1]
GVMAG_S_3300000115_46	3300000115_a_DelMOSum2011_c10000163	19
GVMAG_S_3300000115_46	3300000115_a_DelMOSum2011_c10000163	20
GVMAG_S_3300000115_46	3300000115_a_DelMOSum2011_c10000163	21	rs:WP_201897777	Acinetobacter junii	hypothetical protein [Acinetobacter junii].	K05534	mannan polymerase II complex HOC1 subunit [EC:2.4.1.-]
GVMAG_S_3300000115_46	3300000115_a_DelMOSum2011_c10000163	22	rs:WP_049907175	Halovivax asiaticus	hypothetical protein [Halovivax asiaticus].	K20971	two-component system, sensor histidine kinase LadS
GVMAG_S_3300000115_46	3300000115_a_DelMOSum2011_c10000163	23				K01992	ABC-2 type transport system permease protein
GVMAG_S_3300000115_46	3300000115_a_DelMOSum2011_c10000163	24	rs:WP_123983711	Chryseobacterium sp. G0201	ketol-acid reductoisomerase [Chryseobacterium sp. G0201].	K23302	menaquinone reductase, molybdopterin-binding-like subunit
GVMAG_S_3300000115_46	3300000115_a_DelMOSum2011_c10000163	25				K03868	RING-box protein 1 [EC:2.3.2.32]
GVMAG_S_3300000115_46	3300000115_a_DelMOSum2011_c10000163	26	rs:XP_015420688	Myotis davidii	PREDICTED: ankyrin-1 isoform X12 [Myotis davidii].	K13803	transient-receptor-potential-like protein
GVMAG_S_3300000115_46	3300000115_a_DelMOSum2011_c10000163	27				K08512	vesicle-associated membrane protein 8
GVMAG_S_3300000115_46	3300000115_a_DelMOSum2011_c10000163	28				K08489	syntaxin 16
GVMAG_S_3300000115_46	3300000115_a_DelMOSum2011_c10000163	29
GVMAG_S_3300000115_46	3300000115_a_DelMOSum2011_c10000163	30	rs:XP_006617393	Apis dorsata	ras-related protein RabJ-like isoform X1 [Apis dorsata].	K17196	GTPase Eras
GVMAG_S_3300000115_46	3300000115_a_DelMOSum2011_c10000163	31	rs:YP_004894993	Megavirus chiliensis	hypothetical protein MegaChil _gp0942 [Megavirus chiliensis].
GVMAG_S_3300000115_46	3300000115_a_DelMOSum2011_c10000163	32	rs:XP_007052135	Theobroma cacao	PREDICTED: autophagy-related protein 8f [Theobroma cacao].	K13335	peroxin-16
GVMAG_S_3300000115_46	3300000115_a_DelMOSum2011_c10000163	33				K12297	23S rRNA (guanine2445-N2)-methyltransferase / 23S rRNA (guanine2069-N7)-methyltransferase [EC:2.1.1.173 2.1.1.264]
GVMAG_S_3300000115_46	3300000115_a_DelMOSum2011_c10000163	34	rs:WP_005699669	Haemophilus parainfluenzae	transferrin-binding protein-like solute binding protein[Haemophilus parainfluenzae].	K09871	aquaporin-12
GVMAG_S_3300000115_46	3300000115_a_DelMOSum2011_c10000163	35
GVMAG_S_3300000115_46	3300000115_a_DelMOSum2011_c10000163	36	rs:XP_014563487	Ordospora colligata OC4	subunit of transcription initiation factor TFIIIB [Ordosporacolligata OC4].	K15196	transcription factor IIIB 90 kDa subunit
GVMAG_S_3300000115_46	3300000115_a_DelMOSum2011_c10000163	37				K11617	two-component system, NarL family, sensor histidine kinase LiaS [EC:2.7.13.3]
GVMAG_S_3300000115_46	3300000115_a_DelMOSum2011_c10000163	38	rs:XP_028810780	Denticeps clupeoides	dual specificity protein phosphatase 16 [Denticeps clupeoides].	K18498	dual specificity phosphatase 9 [EC:3.1.3.16 3.1.3.48]
GVMAG_S_3300000115_46	3300000115_a_DelMOSum2011_c10000163	39	rs:WP_054471599	Bordetella pseudohinzii	YXWGXW repeat-containing protein [Bordetella pseudohinzii].	K06795	brevican
GVMAG_S_3300000115_46	3300000115_a_DelMOSum2011_c10000163	40
GVMAG_S_3300000115_46	3300000115_a_DelMOSum2011_c10000163	41	rs:XP_031361159	Lonchura striata domestica	thioredoxin-dependent peroxide reductase, mitochondrial [Lonchurastriata domestica].	K11065	thiol peroxidase, atypical 2-Cys peroxiredoxin [EC:1.11.1.15]
GVMAG_S_3300000115_46	3300000115_a_DelMOSum2011_c10000163	42				K20676	spheroide [EC:3.4.21.-]
GVMAG_S_3300000115_46	3300000115_a_DelMOSum2011_c10000163	43	rs:XP_014471788	Dinoponera quadriceps	PREDICTED: deoxyuridine 5'-triphosphate nucleotidohydrolase isoformX1 [Dinoponera quadriceps].	K01494	dCTP deaminase [EC:3.5.4.13]
GVMAG_S_3300000115_46	3300000115_a_DelMOSum2011_c10000163	44				K20032	palmitoyltransferase ZDHHC13/17 [EC:2.3.1.225]
GVMAG_S_3300000115_46	3300000115_a_DelMOSum2011_c10000163	45				K00510	heme oxygenase 1 [EC:1.14.14.18]
GVMAG_S_3300000115_46	3300000115_a_DelMOSum2011_c10000163	46	rs:XP_020435748	Heterostelium album PN500	eukaryotic translation initiation factor 4E [Heterostelium albumPN500].	K03259	translation initiation factor 4E
GVMAG_S_3300000115_46	3300000115_a_DelMOSum2011_c10000163	47	rs:XP_039872070			K11037	hemolysin BL lytic component L1
GVMAG_S_3300000115_46	3300000115_a_DelMOSum2011_c10000163	48	rs:XP_033913201	Acipenser ruthenus	ubiquitin-conjugating enzyme E2 Z-like [Acipenser ruthenus].	K19884	7-chloro-L-tryptophan oxidase [EC:1.4.3.23]
GVMAG_S_3300000115_46	3300000115_a_DelMOSum2011_c10000163	49	rs:XP_035518762	Morone saxatilis	T-complex protein 11-like protein 1 [Morone saxatilis].	K05636	laminin, beta 1
GVMAG_S_3300000115_46	3300000115_a_DelMOSum2011_c10000543	1
GVMAG_S_3300000115_46	3300000115_a_DelMOSum2011_c10000543	2	rs:YP_009665714	Feldmannia irregularis virus a	FirrV-1-A38 [Feldmannia irregularis virus a].
GVMAG_S_3300000115_46	3300000115_a_DelMOSum2011_c10000543	3				K08181	MFS transporter, MCT family, solute carrier family 16 (monocarboxylic acid transporters), member 4
GVMAG_S_3300000115_46	3300000115_a_DelMOSum2011_c10000543	4				K07462	single-stranded-DNA-specific exonuclease [EC:3.1.-.-]
GVMAG_S_3300000115_46	3300000115_a_DelMOSum2011_c10000543	5	rs:WP_184038735	Chitinivorax tropicus	hypothetical protein [Chitinivorax tropicus].
GVMAG_S_3300000115_46	3300000115_a_DelMOSum2011_c10000543	6	rs:WP_180847009	Klebsiella pneumoniae	GMP reductase [Klebsiella pneumoniae].	K12635	O-demethylpuromycin O-methyltransferase [EC:2.1.1.38]
GVMAG_S_3300000115_46	3300000115_a_DelMOSum2011_c10000543	7	rs:YP_002154735	Feldmannia species virus	hypothetical protein FeldSpV_gp113 [Feldmannia species virus].
GVMAG_S_3300000115_46	3300000115_a_DelMOSum2011_c10000543	8
GVMAG_S_3300000115_46	3300000115_a_DelMOSum2011_c10000543	9
GVMAG_S_3300000115_46	3300000115_a_DelMOSum2011_c10000543	10	rs:WP_124584637	Pedobacter sp. KBW06	DNA topoisomerase IB [Pedobacter sp. KBW06].
GVMAG_S_3300000115_46	3300000115_a_DelMOSum2011_c10000543	11
GVMAG_S_3300000115_46	3300000115_a_DelMOSum2011_c10000543	12				K09522	DnaJ homolog subfamily C member 2
GVMAG_S_3300000115_46	3300000115_a_DelMOSum2011_c10000543	13	rs:XP_019060434	Fukomys damarensis	ubiquitin-60S ribosomal protein L40 [Fukomys damarensis].	K22449	tubulin-specific chaperone cofactor E-like protein
GVMAG_S_3300000115_46	3300000115_a_DelMOSum2011_c10000543	14	rs:WP_007329911	Rhodopirellula baltica	dihydroxy-acid dehydratase [Rhodopirellula baltica].	K11528	UDP-N-acetylglucosamine pyrophosphorylase [EC:2.7.7.23]
GVMAG_S_3300000115_46	3300000115_a_DelMOSum2011_c10000543	15	rs:WP_145055781	Lignipirellula cremea	hypothetical protein [Lignipirellula cremea].	K13749	solute carrier family 24 (sodium/potassium/calcium exchanger), member 1
GVMAG_S_3300000115_46	3300000115_a_DelMOSum2011_c10000543	16				K23445	calsequestrin 2
GVMAG_S_3300000115_46	3300000115_a_DelMOSum2011_c10000543	17				K05643	ATP-binding cassette, subfamily A (ABC1), member 3
GVMAG_S_3300000115_46	3300000115_a_DelMOSum2011_c10000543	18				K08979	putative membrane protein
GVMAG_S_3300000115_46	3300000115_a_DelMOSum2011_c10000543	19				K18932	palmitoyltransferase [EC:2.3.1.225]
GVMAG_S_3300000115_46	3300000115_a_DelMOSum2011_c10000543	20	rs:YP_007674851	Ostreococcus lucimarinus virus OlV5	hypothetical protein OLNG_00213 [Ostreococcus lucimarinus virusOlV5].
GVMAG_S_3300000115_46	3300000115_a_DelMOSum2011_c10000543	21				K19233	ECM component-binding autotransporter adhesin
GVMAG_S_3300000115_46	3300000115_a_DelMOSum2011_c10000543	22	rs:XP_026696994	Athene cunicularia	GTP-binding protein 1 isoform X1 [Athene cunicularia].	K06949	ribosome biogenesis GTPase / thiamine phosphate phosphatase [EC:3.6.1.- 3.1.3.100]
GVMAG_S_3300000115_46	3300000115_a_DelMOSum2011_c10000543	23				K11105	cell volume regulation protein A
GVMAG_S_3300000115_46	3300000115_a_DelMOSum2011_c10000543	24	rs:WP_164928279	Bifidobacterium longum	LicD family protein [Bifidobacterium longum].	K15581	oligopeptide transport system permease protein
GVMAG_S_3300000115_46	3300000115_a_DelMOSum2011_c10000543	25	rs:XP_005756591	Emiliania huxleyi CCMP1516	hypothetical protein EMIHUDRAFT_250677, partial [Emiliania huxleyiCCMP1516].
GVMAG_S_3300000115_46	3300000115_a_DelMOSum2011_c10000543	26				K00698	chitin synthase [EC:2.4.1.16]
GVMAG_S_3300000115_46	3300000115_a_DelMOSum2011_c10000543	27	rs:XP_007763675	Coniophora puteana RWD-64-598 SS2	RNA polymerase Rpb6 [Coniophora puteana RWD-64-598 SS2].	K03055	DNA-directed RNA polymerase subunit K [EC:2.7.7.6]
GVMAG_S_3300000115_46	3300000115_a_DelMOSum2011_c10000543	28	rs:XP_007605404	Vittaforma corneae ATCC 50505	hypothetical protein VICG_01959 [Vittaforma corneae ATCC 50505].	K01963	acetyl-CoA carboxylase carboxyl transferase subunit beta [EC:6.4.1.2 2.1.3.15]
GVMAG_S_3300000115_46	3300000115_a_DelMOSum2011_c10000543	29	rs:YP_009174375	Yellowstone lake phycodnavirus 3	hypothetical protein AR677_gp158 [Yellowstone lake phycodnavirus3].
GVMAG_S_3300000115_46	3300000115_a_DelMOSum2011_c10000543	30	rs:XP_039532196	Pimephales promelas	replication factor C subunit 3 [Pimephales promelas].	K01338	ATP-dependent Lon protease [EC:3.4.21.53]
GVMAG_S_3300000115_46	3300000115_a_DelMOSum2011_c10000644	1
GVMAG_S_3300000115_46	3300000115_a_DelMOSum2011_c10000644	2	rs:XP_038192426	Arvicola amphibius	endothelial differentiation-related factor 1 [Arvicola amphibius].	K21498	antitoxin HigA-1
GVMAG_S_3300000115_46	3300000115_a_DelMOSum2011_c10000644	3	rs:YP_009052445	Aureococcus anophagefferens virus	hypothetical protein JO84_gp104 [Aureococcus anophagefferensvirus].	K14361	organic solute transporter subunit beta
GVMAG_S_3300000115_46	3300000115_a_DelMOSum2011_c10000644	4
GVMAG_S_3300000115_46	3300000115_a_DelMOSum2011_c10000644	5
GVMAG_S_3300000115_46	3300000115_a_DelMOSum2011_c10000644	6	rs:WP_122959881	Brevibacillus centrosporus	restriction endonuclease [Brevibacillus centrosporus].	K07449	similar to archaeal holliday junction resolvase and Mrr protein
GVMAG_S_3300000115_46	3300000115_a_DelMOSum2011_c10000644	7	rs:XP_014157608	Sphaeroforma arctica JP610	hypothetical protein SARC_04065 [Sphaeroforma arctica JP610].	K23060	arginine/lysine/histidine transport system ATP-binding protein [EC:7.4.2.1]
GVMAG_S_3300000115_46	3300000115_a_DelMOSum2011_c10000644	8	rs:WP_089837721	Granulicella pectinivorans	glycoside hydrolase [Granulicella pectinivorans].	K11987	prostaglandin-endoperoxide synthase 2 [EC:1.14.99.1]
GVMAG_S_3300000115_46	3300000115_a_DelMOSum2011_c10000644	9				K04213	delta-type opioid receptor
GVMAG_S_3300000115_46	3300000115_a_DelMOSum2011_c10000644	10
GVMAG_S_3300000115_46	3300000115_a_DelMOSum2011_c10000644	11	rs:WP_188296594	Streptomyces sp. CBMA156	ATP-dependent Clp protease proteolytic subunit [Streptomyces sp.CBMA156].	K07403	membrane-bound serine protease (ClpP class)
GVMAG_S_3300000115_46	3300000115_a_DelMOSum2011_c10000644	12				K01705	homoaconitate hydratase [EC:4.2.1.36]
GVMAG_S_3300000115_46	3300000115_a_DelMOSum2011_c10000644	13	rs:YP_009174224	Yellowstone lake phycodnavirus 3	hypothetical protein AR677_gp007 [Yellowstone lake phycodnavirus3].	K15561	nuclear polyadenylated RNA-binding protein 3
GVMAG_S_3300000115_46	3300000115_a_DelMOSum2011_c10000644	14	rs:XP_005944512	Haplochromis burtoni	PREDICTED: eukaryotic initiation factor 4A-III [Haplochromisburtoni].	K15271	ATP-dependent DNA helicase HFM1/MER3 [EC:3.6.4.12]
GVMAG_S_3300000115_46	3300000115_a_DelMOSum2011_c10000644	15
GVMAG_S_3300000115_46	3300000115_a_DelMOSum2011_c10000644	16
GVMAG_S_3300000115_46	3300000115_a_DelMOSum2011_c10000644	17	rs:YP_003969819	Cafeteria roenbergensis virus BV-PW1	hypothetical protein crov187 [Cafeteria roenbergensis virusBV-PW1].
GVMAG_S_3300000115_46	3300000115_a_DelMOSum2011_c10000644	18				K16150	glycogen synthase [EC:2.4.1.11]
GVMAG_S_3300000115_46	3300000115_a_DelMOSum2011_c10000644	19
GVMAG_S_3300000115_46	3300000115_a_DelMOSum2011_c10000644	20				K14982	two-component system, OmpR family, sensor histidine kinase CiaH [EC:2.7.13.3]
GVMAG_S_3300000115_46	3300000115_a_DelMOSum2011_c10000644	21				K24083	abhydrolase domain-containing protein 13 [EC:3.-.-.-]
GVMAG_S_3300000115_46	3300000115_a_DelMOSum2011_c10000644	22				K08654	proprotein convertase subtilisin/kexin type 5 [EC:3.4.21.-]
GVMAG_S_3300000115_46	3300000115_a_DelMOSum2011_c10000644	23	rs:WP_145469133	Thalassolituus sp. C2-1	hypothetical protein [Thalassolituus sp. C2-1].	K10707	vesicle-associated membrane protein-associated protein B
GVMAG_S_3300000115_46	3300000115_a_DelMOSum2011_c10000644	24	rs:YP_009173570	Chrysochromulina ericina virus	hypothetical protein ceV_315 [Chrysochromulina ericina virus].	K02207	ubiquitin-conjugating enzyme E2 R [EC:2.3.2.23]
GVMAG_S_3300000115_46	3300000115_a_DelMOSum2011_c10000644	25	rs:XP_027204840	Dermatophagoides pteronyssinus	FAD-linked sulfhydryl oxidase ALR-like [Dermatophagoidespteronyssinus].	K13504	vesicle-associated membrane protein 2
GVMAG_S_3300000115_46	3300000115_a_DelMOSum2011_c10000644	26	rs:YP_009361671	Pacmanvirus A23	mRNA-decapping protein g5R [Pacmanvirus A23].	K12597	protein AIR1/2
GVMAG_S_3300000115_46	3300000115_a_DelMOSum2011_c10000644	27	rs:YP_009162510	Salmon gill poxvirus	DEAD-like helicases superfamily D11 [Salmon gill poxvirus].	K06915	uncharacterized protein
GVMAG_S_3300000115_46	3300000115_a_DelMOSum2011_c10000638	1				K05648	ATP-binding cassette, subfamily A (ABC1), member 5
GVMAG_S_3300000115_46	3300000115_a_DelMOSum2011_c10000638	2	rs:YP_009052193	Aureococcus anophagefferens virus	putative TATA-box binding protein [Aureococcus anophagefferensvirus].	K03120	transcription initiation factor TFIID TATA-box-binding protein
GVMAG_S_3300000115_46	3300000115_a_DelMOSum2011_c10000638	3	rs:XP_005874733	Myotis brandtii	PREDICTED: proliferating cell nuclear antigen [Myotis brandtii].	K10994	cell cycle checkpoint control protein RAD9A [EC:3.1.11.2]
GVMAG_S_3300000115_46	3300000115_a_DelMOSum2011_c10000638	4				K06245	laminin, beta 4
GVMAG_S_3300000115_46	3300000115_a_DelMOSum2011_c10000638	5				K21392	adipocyte enhancer-binding protein 1
GVMAG_S_3300000115_46	3300000115_a_DelMOSum2011_c10000638	6	rs:WP_131611817	unclassified Pedobacter	MULTISPECIES: ribonucleotide-diphosphate reductase subunit beta[unclassified Pedobacter].	K00526	ribonucleoside-diphosphate reductase beta chain [EC:1.17.4.1]
GVMAG_S_3300000115_46	3300000115_a_DelMOSum2011_c10000638	7
GVMAG_S_3300000115_46	3300000115_a_DelMOSum2011_c10000638	8	rs:WP_107012731	Gramella fulva	hypothetical protein [Gramella fulva].
GVMAG_S_3300000115_46	3300000115_a_DelMOSum2011_c10000638	9				K02260	cytochrome c oxidase assembly protein subunit 17
GVMAG_S_3300000115_46	3300000115_a_DelMOSum2011_c10000638	10				K11246	SHO1 osmosensor
GVMAG_S_3300000115_46	3300000115_a_DelMOSum2011_c10000638	11
GVMAG_S_3300000115_46	3300000115_a_DelMOSum2011_c10000638	12	rs:WP_114746602	Falsibacillus pallidus	DEAD/DEAH box helicase [Falsibacillus pallidus].	K15505	DNA repair protein RAD5 [EC:3.6.4.-]
GVMAG_S_3300000115_46	3300000115_a_DelMOSum2011_c10000638	13
GVMAG_S_3300000115_46	3300000115_a_DelMOSum2011_c10000638	14
GVMAG_S_3300000115_46	3300000115_a_DelMOSum2011_c10000638	15	rs:XP_004083756	Oryzias latipes	translocation protein SEC63 homolog [Oryzias latipes].	K00728	dolichyl-phosphate-mannose-protein mannosyltransferase [EC:2.4.1.109]
GVMAG_S_3300000115_46	3300000115_a_DelMOSum2011_c10000638	16
GVMAG_S_3300000115_46	3300000115_a_DelMOSum2011_c10000638	17	rs:WP_200773704	Tepidimicrobium xylanilyticum	ribonuclease III [Tepidimicrobium xylanilyticum].	K16195	eukaryotic translation initiation factor 2-alpha kinase 2 [EC:2.7.11.1]
GVMAG_S_3300000115_46	3300000115_a_DelMOSum2011_c10000638	18
GVMAG_S_3300000115_46	3300000115_a_DelMOSum2011_c10000638	19				K11276	nucleophosmin 1
GVMAG_S_3300000115_46	3300000115_a_DelMOSum2011_c10000638	20	rs:WP_086835641	Nostoc sp. RF31YmG	hypothetical protein [Nostoc sp. RF31YmG].	K02656	type IV pilus assembly protein PilF
GVMAG_S_3300000115_46	3300000115_a_DelMOSum2011_c10000638	21				K00974	tRNA nucleotidyltransferase (CCA-adding enzyme) [EC:2.7.7.72 3.1.3.- 3.1.4.-]
GVMAG_S_3300000115_46	3300000115_a_DelMOSum2011_c10000638	22				K20068	RalBP1-associated Eps domain-containing protein
GVMAG_S_3300000115_46	3300000115_a_DelMOSum2011_c10000638	23
GVMAG_S_3300000115_46	3300000115_a_DelMOSum2011_c10000638	24				K05643	ATP-binding cassette, subfamily A (ABC1), member 3
GVMAG_S_3300000115_46	3300000115_a_DelMOSum2011_c10000638	25				K01131	steryl-sulfatase [EC:3.1.6.2]
GVMAG_S_3300000115_46	3300000115_a_DelMOSum2011_c10000638	26
GVMAG_S_3300000115_46	3300000115_a_DelMOSum2011_c10001028	1	rs:WP_171347113	Vibrio coralliilyticus	BspA family leucine-rich repeat surface protein [Vibriocoralliilyticus].	K11658	bromodomain adjacent to zinc finger domain protein 1B
GVMAG_S_3300000115_46	3300000115_a_DelMOSum2011_c10001028	2
GVMAG_S_3300000115_46	3300000115_a_DelMOSum2011_c10001028	3	rs:YP_009173389	Chrysochromulina ericina virus	hypothetical protein ceV_134 [Chrysochromulina ericina virus].	K09690	lipopolysaccharide transport system permease protein
GVMAG_S_3300000115_46	3300000115_a_DelMOSum2011_c10001028	4
GVMAG_S_3300000115_46	3300000115_a_DelMOSum2011_c10001028	5	rs:XP_031712601	Anarrhichthys ocellatus	leucine zipper putative tumor suppressor 3-like [Anarrhichthysocellatus].	K11728	nucleosome-remodeling factor subunit BPTF
GVMAG_S_3300000115_46	3300000115_a_DelMOSum2011_c10001028	6	rs:XP_395102	Apis mellifera	UDP-glucose 4-epimerase isoform X2 [Apis mellifera].	K04786	yersiniabactin nonribosomal peptide/polyketide synthase
GVMAG_S_3300000115_46	3300000115_a_DelMOSum2011_c10001028	7	rs:XP_038613057	Tachyglossus aculeatus	cAMP-dependent protein kinase catalytic subunit PRKX [Tachyglossusaculeatus].	K05122	receptor tyrosine kinase-like orphan receptor 1 [EC:2.7.10.1]
GVMAG_S_3300000115_46	3300000115_a_DelMOSum2011_c10001028	8				K17663	cytochrome b pre-mRNA-processing protein 6
GVMAG_S_3300000115_46	3300000115_a_DelMOSum2011_c10001028	9	rs:YP_009465838	Dishui lake phycodnavirus 1	hypothetical protein C5Y57_gp121 [Dishui lake phycodnavirus 1].	K15087	(3R)-linalool synthase [EC:4.2.3.26]
GVMAG_S_3300000115_46	3300000115_a_DelMOSum2011_c10001028	10				K08493	vesicle transport through interaction with t-SNAREs 1
GVMAG_S_3300000115_46	3300000115_a_DelMOSum2011_c10001028	11				K07667	two-component system, OmpR family, KDP operon response regulator KdpE
GVMAG_S_3300000115_46	3300000115_a_DelMOSum2011_c10001028	12	rs:XP_020993367	Arachis duranensis	replication factor C subunit 1 isoform X1 [Arachis duranensis].	K10408	dynein heavy chain, axonemal
GVMAG_S_3300000115_46	3300000115_a_DelMOSum2011_c10001028	13				K19564	choline transport protein
GVMAG_S_3300000115_46	3300000115_a_DelMOSum2011_c10001028	14				K02208	cyclin-dependent kinase 8/11 [EC:2.7.11.22 2.7.11.23]
GVMAG_S_3300000115_46	3300000115_a_DelMOSum2011_c10001028	15	rs:NP_731026	Drosophila melanogaster	uncharacterized protein Dmel_CG2017, isoform D [Drosophilamelanogaster].	K23247	3-oxo-isoapionate kinase [EC:2.7.1.-]
GVMAG_S_3300000115_46	3300000115_a_DelMOSum2011_c10001028	16	rs:XP_039814620			K00458	arachidonate 12-lipoxygenase [EC:1.13.11.31]
GVMAG_S_3300000115_46	3300000115_a_DelMOSum2011_c10001028	17				K01006	pyruvate, orthophosphate dikinase [EC:2.7.9.1]
GVMAG_S_3300000115_46	3300000115_a_DelMOSum2011_c10001028	18	rs:XP_016400780	Sinocyclocheilus rhinocerous	PREDICTED: beta-1,4 N-acetylgalactosaminyltransferase 1-like[Sinocyclocheilus rhinocerous].	K16555	succinoglycan biosynthesis protein ExoO [EC:2.4.-.-]
GVMAG_S_3300000115_46	3300000115_a_DelMOSum2011_c10001028	19				K13607	cinnamoyl-CoA:phenyllactate CoA-transferase [EC:2.8.3.17]
GVMAG_S_3300000115_46	3300000115_a_DelMOSum2011_c10001028	20				K23680	solute carrier family 66, member 3
GVMAG_S_3300000115_46	3300000115_a_DelMOSum2011_c10001028	21
GVMAG_S_3300000115_46	3300000115_a_DelMOSum2011_c10000979	1	rs:XP_009251867	Fusarium pseudograminearum CS3096	hypothetical protein FPSE_00472 [Fusarium pseudograminearumCS3096].	K09555	BCL2-associated athanogene 1
GVMAG_S_3300000115_46	3300000115_a_DelMOSum2011_c10000979	2	rs:YP_009052364	Aureococcus anophagefferens virus	putative ERV/ALR sulphydryl oxidase [Aureococcus anophagefferensvirus].	K17891	FAD-linked sulfhydryl oxidase [EC:1.8.3.2]
GVMAG_S_3300000115_46	3300000115_a_DelMOSum2011_c10000979	3	rs:WP_155759461	Latilactobacillus curvatus	glycosyltransferase [Latilactobacillus curvatus].	K12583	phosphatidylinositol alpha 1,6-mannosyltransferase [EC:2.4.1.-]
GVMAG_S_3300000115_46	3300000115_a_DelMOSum2011_c10000979	4	rs:XP_027176230	Coffea eugenioides	cytochrome B5-like protein isoform X2 [Coffea eugenioides].	K21268	hexaprenyl diphosphate synthase [EC:2.5.1.82]
GVMAG_S_3300000115_46	3300000115_a_DelMOSum2011_c10000979	5
GVMAG_S_3300000115_46	3300000115_a_DelMOSum2011_c10000979	6
GVMAG_S_3300000115_46	3300000115_a_DelMOSum2011_c10000979	7				K19371	DnaJ homolog subfamily C member 25
GVMAG_S_3300000115_46	3300000115_a_DelMOSum2011_c10000979	8	rs:YP_009310303	Golden Marseillevirus	putative metallopeptidase WLM [Golden Marseillevirus].	K13973	pore-forming peptide ameobapore
GVMAG_S_3300000115_46	3300000115_a_DelMOSum2011_c10000979	9				K22517	E3 ubiquitin-protein ligase CBL-B [EC:2.3.2.27]
GVMAG_S_3300000115_46	3300000115_a_DelMOSum2011_c10000979	10
GVMAG_S_3300000115_46	3300000115_a_DelMOSum2011_c10000979	11
GVMAG_S_3300000115_46	3300000115_a_DelMOSum2011_c10000979	12
GVMAG_S_3300000115_46	3300000115_a_DelMOSum2011_c10000979	13	rs:WP_127747973	Parasedimentitalea marina	DUF2061 domain-containing protein [Parasedimentitalea marina].
GVMAG_S_3300000115_46	3300000115_a_DelMOSum2011_c10000979	14				K04854	voltage-dependent calcium channel T type alpha-1G
GVMAG_S_3300000115_46	3300000115_a_DelMOSum2011_c10000979	15	rs:YP_003969924	Cafeteria roenbergensis virus BV-PW1	putative VV A7-like early transcription factor large subunit[Cafeteria roenbergensis virus BV-PW1].	K18062	cephamycin C biosynthesis protein
GVMAG_S_3300000115_46	3300000115_a_DelMOSum2011_c10000979	16	rs:XP_002522554	Ricinus communis	phospholipase A1-IIgamma [Ricinus communis].	K17900	lipase ATG15 [EC:3.1.1.3]
GVMAG_S_3300000115_46	3300000115_a_DelMOSum2011_c10000979	17
GVMAG_S_3300000115_46	3300000115_a_DelMOSum2011_c10000979	18
GVMAG_S_3300000115_46	3300000115_a_DelMOSum2011_c10002081	1
GVMAG_S_3300000115_46	3300000115_a_DelMOSum2011_c10002081	2				K11085	ATP-binding cassette, subfamily B, bacterial MsbA [EC:3.6.3.-]
GVMAG_S_3300000115_46	3300000115_a_DelMOSum2011_c10002081	3				K07718	two-component system, sensor histidine kinase YesM [EC:2.7.13.3]
GVMAG_S_3300000115_46	3300000115_a_DelMOSum2011_c10002081	4				K10062	collectin sub-family member 12
GVMAG_S_3300000115_46	3300000115_a_DelMOSum2011_c10002081	5				K14831	protein MAK16
GVMAG_S_3300000115_46	3300000115_a_DelMOSum2011_c10002081	6	rs:XP_036607253	Trichosurus vulpecula	DNA polymerase beta [Trichosurus vulpecula].	K14376	poly(A) polymerase [EC:2.7.7.19]
GVMAG_S_3300000115_46	3300000115_a_DelMOSum2011_c10002081	7				K04730	interleukin-1 receptor-associated kinase 1 [EC:2.7.11.1]
GVMAG_S_3300000115_46	3300000115_a_DelMOSum2011_c10002081	8				K08044	adenylate cyclase 4 [EC:4.6.1.1]
GVMAG_S_3300000115_46	3300000115_a_DelMOSum2011_c10002081	9
GVMAG_S_3300000115_46	3300000115_a_DelMOSum2011_c10002081	10	rs:WP_140161264	Xylella fastidiosa	DNA primase [Xylella fastidiosa].
GVMAG_S_3300000115_46	3300000115_a_DelMOSum2011_c10002081	11
GVMAG_S_3300000115_46	3300000115_a_DelMOSum2011_c10002081	12				K07286	uncharacterized lipoprotein
GVMAG_S_3300000115_46	3300000115_a_DelMOSum2011_c10002081	13	rs:XP_036423358	Colossoma macropomum	procollagen galactosyltransferase 1 [Colossoma macropomum].	K21236	Mimivirus procollagen lysyl hydroxylase and glycosyltransferase [EC:1.14.11.4 2.4.1.-]
GVMAG_S_3300000115_46	3300000115_a_DelMOSum2011_c10002081	14	rs:XP_018454521	Raphanus sativus	PREDICTED: crossover junction endonuclease MUS81-like [Raphanussativus].	K12787	LEE-encoded effector Map
GVMAG_S_3300000115_46	3300000115_a_DelMOSum2011_c10002081	15
GVMAG_S_3300000115_46	3300000115_a_DelMOSum2011_c10002090	1	rs:XP_025378368	Acaromyces ingoldii	hypothetical protein FA10DRAFT_258601 [Acaromyces ingoldii].	K19950	protein transport protein SEC9
GVMAG_S_3300000115_46	3300000115_a_DelMOSum2011_c10002090	2	rs:WP_048082739			K16699	teichuronic acid biosynthesis glycosyltransferase TuaH [EC:2.4.-.-]
GVMAG_S_3300000115_46	3300000115_a_DelMOSum2011_c10002090	3	rs:WP_199369691	Vibrio cholerae	HNH endonuclease [Vibrio cholerae].	K01507	inorganic pyrophosphatase [EC:3.6.1.1]
GVMAG_S_3300000115_46	3300000115_a_DelMOSum2011_c10002090	4
GVMAG_S_3300000115_46	3300000115_a_DelMOSum2011_c10002090	5	rs:YP_009052364	Aureococcus anophagefferens virus	putative ERV/ALR sulphydryl oxidase [Aureococcus anophagefferensvirus].	K17891	FAD-linked sulfhydryl oxidase [EC:1.8.3.2]
GVMAG_S_3300000115_46	3300000115_a_DelMOSum2011_c10002090	6
GVMAG_S_3300000115_46	3300000115_a_DelMOSum2011_c10002090	7
GVMAG_S_3300000115_46	3300000115_a_DelMOSum2011_c10002090	8	rs:WP_035446910	Asaia prunellae	FkbM family methyltransferase [Asaia prunellae].	K15460	tRNA1Val (adenine37-N6)-methyltransferase [EC:2.1.1.223]
GVMAG_S_3300000115_46	3300000115_a_DelMOSum2011_c10002090	9	rs:WP_187532930	Staphylococcus pseudintermedius	DNA mismatch repair protein MutS [Staphylococcus pseudintermedius].	K06147	ATP-binding cassette, subfamily B, bacterial
GVMAG_S_3300000115_46	3300000115_a_DelMOSum2011_c10002090	10	rs:WP_025275780	Helicobacter pylori	DNA adenine methylase [Helicobacter pylori].	K15460	tRNA1Val (adenine37-N6)-methyltransferase [EC:2.1.1.223]
GVMAG_S_3300000115_46	3300000115_a_DelMOSum2011_c10002090	11	rs:WP_108401281	Helicobacter pylori	GIY-YIG nuclease family protein [Helicobacter pylori].
GVMAG_S_3300000115_46	3300000115_a_DelMOSum2011_c10002090	12	rs:WP_015344499	Candidatus Blochmannia chromaiodes	DNA polymerase III subunit epsilon [Candidatus Blochmanniachromaiodes].	K03040	DNA-directed RNA polymerase subunit alpha [EC:2.7.7.6]
GVMAG_S_3300000115_46	3300000115_a_DelMOSum2011_c10002090	13	rs:YP_009174133	Yellowstone lake mimivirus	hypothetical protein AR680_gp096 [Yellowstone lake mimivirus].
GVMAG_S_3300000115_46	3300000115_a_DelMOSum2011_c10002010	1				K02260	cytochrome c oxidase assembly protein subunit 17
GVMAG_S_3300000115_46	3300000115_a_DelMOSum2011_c10002010	2				K19815	high-osmolarity-induced transcription protein 1
GVMAG_S_3300000115_46	3300000115_a_DelMOSum2011_c10002010	3	rs:WP_012979993	Methanocaldococcus sp. FS406-22	SMC family ATPase [Methanocaldococcus sp. FS406-22].	K00859	dephospho-CoA kinase [EC:2.7.1.24]
GVMAG_S_3300000115_46	3300000115_a_DelMOSum2011_c10002010	4				K09784	epiregulin
GVMAG_S_3300000115_46	3300000115_a_DelMOSum2011_c10002010	5				K09582	protein disulfide-isomerase A4 [EC:5.3.4.1]
GVMAG_S_3300000115_46	3300000115_a_DelMOSum2011_c10002010	6				K02322	DNA polymerase II large subunit [EC:2.7.7.7]
GVMAG_S_3300000115_46	3300000115_a_DelMOSum2011_c10002010	7	rs:WP_115353037	Staphylococcus saprophyticus	histidine phosphatase family protein [Staphylococcussaprophyticus].	K22316	ribonuclease H / adenosylcobalamin/alpha-ribazole phosphatase [EC:3.1.26.4 3.1.3.73]
GVMAG_S_3300000115_46	3300000115_a_DelMOSum2011_c10002010	8	rs:WP_099253701	Thermoanaerobacterium thermosaccharolyticum	trypsin-like peptidase domain-containing protein[Thermoanaerobacterium thermosaccharolyticum].	K09616	granzyme H (cathepsin G-like 2) [EC:3.4.21.-]
GVMAG_S_3300000115_46	3300000115_a_DelMOSum2011_c10002010	9				K20521	myosin tail region-interacting protein MTI1
GVMAG_S_3300000115_46	3300000115_a_DelMOSum2011_c10002010	10				K12072	conjugative transfer pilus assembly protein TraH
GVMAG_S_3300000115_46	3300000115_a_DelMOSum2011_c10002010	11
GVMAG_S_3300000115_46	3300000115_a_DelMOSum2011_c10002010	12	rs:YP_009665714	Feldmannia irregularis virus a	FirrV-1-A38 [Feldmannia irregularis virus a].
GVMAG_S_3300000115_46	3300000115_a_DelMOSum2011_c10002991	1
GVMAG_S_3300000115_46	3300000115_a_DelMOSum2011_c10002991	2	rs:XP_014396901	Myotis brandtii	PREDICTED: deoxynucleoside triphosphate triphosphohydrolase SAMHD1isoform X2 [Myotis brandtii].	K01120	3',5'-cyclic-nucleotide phosphodiesterase [EC:3.1.4.17]
GVMAG_S_3300000115_46	3300000115_a_DelMOSum2011_c10002991	3				K15448	multifunctional methyltransferase subunit TRM112
GVMAG_S_3300000115_46	3300000115_a_DelMOSum2011_c10002991	4	rs:WP_081791872	Bacillus mannanilyticus	lipase family protein [Bacillus mannanilyticus].	K05533	mannan polymerase II complex ANP1 subunit [EC:2.4.1.-]
GVMAG_S_3300000115_46	3300000115_a_DelMOSum2011_c10002991	5	rs:WP_197248948	Cytobacillus firmus	glycosyltransferase [Cytobacillus firmus].	K11113	telomeric repeat-binding factor 2-interacting protein 1
GVMAG_S_3300000115_46	3300000115_a_DelMOSum2011_c10002991	6	rs:WP_015196174	Calothrix parietina	hypothetical protein [Calothrix parietina].	K13681	xyloglucan fucosyltransferase [EC:2.4.1.-]
GVMAG_S_3300000115_46	3300000115_a_DelMOSum2011_c10002991	7
GVMAG_S_3300000115_46	3300000115_a_DelMOSum2011_c10002991	8	rs:XP_024626982	Medicago truncatula	elongator complex protein 3 [Medicago truncatula].	K00619	amino-acid N-acetyltransferase [EC:2.3.1.1]
GVMAG_S_3300000115_46	3300000115_a_DelMOSum2011_c10002991	9
GVMAG_S_3300000115_46	3300000115_a_DelMOSum2011_c10002991	10
GVMAG_S_3300000115_46	3300000115_a_DelMOSum2011_c10008083	1	rs:WP_202081430	Bacillus sp. YIM B00319	GIY-YIG nuclease family protein [Bacillus sp. YIM B00319].	K03703	excinuclease ABC subunit C
GVMAG_S_3300000115_46	3300000115_a_DelMOSum2011_c10008083	2	rs:WP_120820336	Helicobacter pylori	HNH endonuclease [Helicobacter pylori].	K00196	anaerobic carbon-monoxide dehydrogenase iron sulfur subunit
GVMAG_S_3300000115_46	3300000115_a_DelMOSum2011_c10008083	3	rs:WP_165522552	Helicobacter pylori	site-specific DNA-methyltransferase [Helicobacter pylori].	K16318	tRNA (guanine6-N2)-methyltransferase [EC:2.1.1.256]
GVMAG_S_3300000115_46	3300000115_a_DelMOSum2011_c10008083	4
GVMAG_S_3300000115_46	3300000115_a_DelMOSum2011_c10008083	5
GVMAG_S_3300000115_46	3300000115_a_DelMOSum2011_c10008083	6				K19719	collagen, type II, alpha
GVMAG_S_3300000115_46	3300000115_a_DelMOSum2011_c10008083	7
GVMAG_S_3300000115_46	3300000115_a_DelMOSum2011_c10008083	8	rs:WP_097294655	Listeria monocytogenes	class 1 internalin InlA [Listeria monocytogenes].	K16606	leucine-rich repeat-containing protein 49
GVMAG_S_3300000115_46	3300000115_a_DelMOSum2011_c10008083	9	rs:XP_029437924	Rhinatrema bivittatum	protein phosphatase 1 regulatory subunit 12A-like isoform X4[Rhinatrema bivittatum].	K17533	mitogen-activated protein kinase kinase kinase 19 [EC:2.7.11.25]
GVMAG_S_3300000115_46	3300000115_a_DelMOSum2011_c10004165	1	rs:XP_029437920	Rhinatrema bivittatum	protein phosphatase 1 regulatory subunit 12A-like isoform X1[Rhinatrema bivittatum].	K08844	leucine-rich repeat kinase 2 [EC:2.7.11.1]
GVMAG_S_3300000115_46	3300000115_a_DelMOSum2011_c10004165	2	rs:WP_181885917	Chryseobacterium sp. cx-624	glycosyl transferase [Chryseobacterium sp. cx-624].	K01988	lactosylceramide 4-alpha-galactosyltransferase [EC:2.4.1.228]
GVMAG_S_3300000115_46	3300000115_a_DelMOSum2011_c10004165	3				K23544	serine incorporator 1/3
GVMAG_S_3300000115_46	3300000115_a_DelMOSum2011_c10004165	4	rs:WP_060302786	Burkholderia ubonensis	glycosyltransferase family 25 protein [Burkholderia ubonensis].	K23067	beta-1,4-galactosyltransferase
GVMAG_S_3300000115_46	3300000115_a_DelMOSum2011_c10004165	5				K06274	vasodilator-stimulated phosphoprotein
GVMAG_S_3300000115_46	3300000115_a_DelMOSum2011_c10004165	6	rs:WP_169291779	Bacillus sp. RO2	glycoside hydrolase family 18 [Bacillus sp. RO2].	K17526	oviduct-specific glycoprotein
GVMAG_S_3300000115_46	3300000115_a_DelMOSum2011_c10004165	7	rs:XP_029546222	Salmo trutta	ankyrin repeat and KH domain-containing protein 1-like isoform X1[Salmo trutta].	K11985	TRAF-interacting protein [EC:2.3.2.27]
GVMAG_S_3300000115_46	3300000115_a_DelMOSum2011_c10008695	1				K09940	uncharacterized protein
GVMAG_S_3300000115_46	3300000115_a_DelMOSum2011_c10008695	2
GVMAG_S_3300000115_46	3300000115_a_DelMOSum2011_c10008695	3	rs:WP_140865452	Myxococcus xanthus	metallophosphoesterase [Myxococcus xanthus].	K04348	serine/threonine-protein phosphatase 2B catalytic subunit [EC:3.1.3.16]
GVMAG_S_3300000115_46	3300000115_a_DelMOSum2011_c10008695	4	rs:XP_032814125	Petromyzon marinus	thioredoxin [Petromyzon marinus].	K14342	solute carrier family 10 (sodium/bile acid cotransporter), member 2
GVMAG_S_3300000115_46	3300000115_a_DelMOSum2011_c10008695	5	rs:WP_193347474	Corallococcus sp. ZKHCc1 1396	glycoside hydrolase family protein [Corallococcus sp. ZKHCc1 1396].	K09988	D-lyxose ketol-isomerase [EC:5.3.1.15]
GVMAG_S_3300000115_46	3300000115_a_DelMOSum2011_c10008695	6	rs:WP_129268819	Bradyrhizobium betae	hypothetical protein [Bradyrhizobium betae].	K12990	rhamnosyltransferase [EC:2.4.1.-]
GVMAG_S_3300000115_46	3300000115_a_DelMOSum2011_c10008695	7	rs:WP_128360231	Arcobacter venerupis	glycosyltransferase family 29 protein [Arcobacter venerupis].	K14325	RNA-binding protein with serine-rich domain 1
GVMAG_S_3300000115_46	3300000115_a_DelMOSum2011_c10004747	1	rs:WP_028957297	Sulfitobacter sp. 20_GPM-1509m	N-6 DNA methylase [Sulfitobacter sp. 20_GPM-1509m].	K01154	type I restriction enzyme, S subunit [EC:3.1.21.3]
GVMAG_S_3300000115_46	3300000115_a_DelMOSum2011_c10004747	2	rs:XP_003071068	Coccidioides posadasii C735 delta SOWgp	SUR1 protein, putative [Coccidioides posadasii C735 delta SOWgp].	K01805	xylose isomerase [EC:5.3.1.5]
GVMAG_S_3300000115_46	3300000115_a_DelMOSum2011_c10004747	3	rs:YP_003986961	Acanthamoeba polyphaga mimivirus	hypothetical protein MIMI_gp0488 [Acanthamoeba polyphagamimivirus].
GVMAG_S_3300000115_46	3300000115_a_DelMOSum2011_c10004747	4
GVMAG_S_3300000115_46	3300000115_a_DelMOSum2011_c10004747	5				K13405	(S)-N-methylcoclaurine 3'-hydroxylase
GVMAG_S_3300000115_46	3300000115_a_DelMOSum2011_c10004747	6	rs:XP_039784308			K08695	anthocyanidin reductase [EC:1.3.1.77]
GVMAG_S_3300000115_46	3300000115_a_DelMOSum2011_c10008352	1	rs:XP_029216216	Besnoitia besnoiti	heat shock protein HSP90 [Besnoitia besnoiti].	K10916	two-component system, CAI-1 autoinducer sensor kinase/phosphatase CqsS [EC:2.7.13.3 3.1.3.-]
GVMAG_S_3300000115_46	3300000115_a_DelMOSum2011_c10008352	2
GVMAG_S_3300000115_46	3300000115_a_DelMOSum2011_c10008352	3	rs:YP_009665098	Micromonas pusilla virus SP1	hypothetical protein FK873_gp113 [Micromonas pusilla virus SP1].	K17676	cruciform cutting endonuclease 1
GVMAG_S_3300000115_46	3300000115_a_DelMOSum2011_c10008352	4	rs:WP_049408150	Staphylococcus pettenkoferi	ABC transporter ATP-binding protein [Staphylococcus pettenkoferi].	K02037	phosphate transport system permease protein
GVMAG_S_3300000115_46	3300000115_a_DelMOSum2011_c10008352	5				K00004	(R,R)-butanediol dehydrogenase / meso-butanediol dehydrogenase / diacetyl reductase [EC:1.1.1.4 1.1.1.- 1.1.1.303]
GVMAG_S_3300000115_46	3300000115_a_DelMOSum2011_c10004925	1	rs:WP_046504538	Paenibacillus riograndensis	tail fiber domain-containing protein [Paenibacillus riograndensis].	K22020	mucin-19
GVMAG_S_3300000115_46	3300000115_a_DelMOSum2011_c10004925	2	rs:YP_009174377	Yellowstone lake phycodnavirus 3	putative major capsid protein [Yellowstone lake phycodnavirus 3].
GVMAG_S_3300000115_46	3300000115_a_DelMOSum2011_c10004925	3	rs:XP_027088585	Coffea arabica	ubiquitin fusion degradation protein 1 homolog isoform X1 [Coffeaarabica].	K21664	KSHV latency-associated nuclear antigen
GVMAG_S_3300000115_46	3300000115_a_DelMOSum2011_c10004925	4				K16868	tellurite methyltransferase [EC:2.1.1.265]
GVMAG_M_3300020169_51	Ga0206127_1000116	1	rs:WP_051685667	Pararheinheimera texasensis	DUF3300 domain-containing protein [Pararheinheimera texasensis].	K06675	structural maintenance of chromosome 4
GVMAG_M_3300020169_51	Ga0206127_1000116	2
GVMAG_M_3300020169_51	Ga0206127_1000116	3	rs:YP_009173465	Chrysochromulina ericina virus	hypothetical protein ceV_210 [Chrysochromulina ericina virus].
GVMAG_M_3300020169_51	Ga0206127_1000116	4	rs:WP_153139292	Prevotella copri	ribonuclease HII [Prevotella copri].	K12714	clorobiocin biosynthesis protein Clo-hal
GVMAG_M_3300020169_51	Ga0206127_1000116	5	rs:WP_181476100	Rhizobium sp. NFR17	UDP-galactopyranose mutase [Rhizobium sp. NFR17].	K00309	dimethylglycine oxidase [EC:1.5.3.10]
GVMAG_M_3300020169_51	Ga0206127_1000116	6
GVMAG_M_3300020169_51	Ga0206127_1000116	7	rs:WP_055094166	Flavobacterium daejeonense	ribonucleoside-diphosphate reductase subunit alpha [Flavobacteriumdaejeonense].	K12970	Murid betaherpesvirus 1 ribonucleoside-diphosphate reductase [EC:1.17.4.1]
GVMAG_M_3300020169_51	Ga0206127_1000116	8
GVMAG_M_3300020169_51	Ga0206127_1000116	9	rs:WP_208434484
GVMAG_M_3300020169_51	Ga0206127_1000116	10	rs:YP_008052450	Phaeocystis globosa virus	hypothetical protein PGCG_00131 [Phaeocystis globosa virus].
GVMAG_M_3300020169_51	Ga0206127_1000116	11	rs:YP_009173478	Chrysochromulina ericina virus	hypothetical protein ceV_223 [Chrysochromulina ericina virus].
GVMAG_M_3300020169_51	Ga0206127_1000116	12				K08197	MFS transporter, SIT family, siderophore-iron:H+ symporter
GVMAG_M_3300020169_51	Ga0206127_1000116	13				K04599	G protein-coupled receptor Mth (Methuselah protein)
GVMAG_M_3300020169_51	Ga0206127_1000116	14	rs:YP_007354271	Acanthamoeba polyphaga moumouvirus	hypothetical protein H012_gp628 [Acanthamoeba polyphagamoumouvirus].
GVMAG_M_3300020169_51	Ga0206127_1000116	15	rs:YP_009173487	Chrysochromulina ericina virus	hypothetical protein ceV_232 [Chrysochromulina ericina virus].
GVMAG_M_3300020169_51	Ga0206127_1000116	16	rs:XP_013417738	Lingula anatina	thymidine kinase 2, mitochondrial isoform X3 [Lingula anatina].	K06949	ribosome biogenesis GTPase / thiamine phosphate phosphatase [EC:3.6.1.- 3.1.3.100]
GVMAG_M_3300020169_51	Ga0206127_1000116	17				K22865	protein TALPID3
GVMAG_M_3300020169_51	Ga0206127_1000116	18				K15176	RNA polymerase-associated protein CTR9
GVMAG_M_3300020169_51	Ga0206127_1000116	19	rs:YP_009174043	Yellowstone lake mimivirus	hypothetical protein AR680_gp006 [Yellowstone lake mimivirus].	K13431	signal recognition particle receptor subunit alpha
GVMAG_M_3300020169_51	Ga0206127_1000116	20	rs:YP_009174050	Yellowstone lake mimivirus	hypothetical protein AR680_gp013 [Yellowstone lake mimivirus].	K08705	nuclear receptor subfamily 5 group A member 3
GVMAG_M_3300020169_51	Ga0206127_1000116	21				K21463	membrane-associated protein TcaA
GVMAG_M_3300020169_51	Ga0206127_1000116	22	rs:WP_019834158	Sphingomonas sp. PR090111-T3T-6A	hypothetical protein [Sphingomonas sp. PR090111-T3T-6A].
GVMAG_M_3300020169_51	Ga0206127_1000116	23	rs:WP_126390219	Pseudanabaena sp. ABRG5-3	3-deoxy-7-phosphoheptulonate synthase [Pseudanabaena sp. ABRG5-3].	K13853	3-deoxy-7-phosphoheptulonate synthase / chorismate mutase [EC:2.5.1.54 5.4.99.5]
GVMAG_M_3300020169_51	Ga0206127_1000116	24				K06267	hyaluronan-mediated motility receptor
GVMAG_M_3300020169_51	Ga0206127_1000116	25	rs:WP_160613095	Altererythrobacter aestiaquae	hypothetical protein [Altererythrobacter aestiaquae].	K15027	translation initiation factor 2D
GVMAG_M_3300020169_51	Ga0206127_1000116	26	rs:YP_007676119	Micromonas pusilla virus 12T	hypothetical protein MPVG_00051 [Micromonas pusilla virus 12T].
GVMAG_M_3300020169_51	Ga0206127_1000116	27	rs:YP_009173447	Chrysochromulina ericina virus	hypothetical protein ceV_192 [Chrysochromulina ericina virus].
GVMAG_M_3300020169_51	Ga0206127_1000116	28	rs:YP_009010899	Invertebrate iridescent virus 22	DNA binding/packing protein [Invertebrate iridescent virus 22].	K10953	RTX toxin RtxA
GVMAG_M_3300020169_51	Ga0206127_1000116	29				K04951	cyclic nucleotide gated channel alpha 4
GVMAG_M_3300020169_51	Ga0206127_1000116	30	rs:YP_004894507	Megavirus chiliensis	hypothetical protein MegaChil _gp0456 [Megavirus chiliensis].	K01443	N-acetylglucosamine-6-phosphate deacetylase [EC:3.5.1.25]
GVMAG_M_3300020169_51	Ga0206127_1000116	31	rs:YP_004061970	Micromonas sp. RCC1109 virus MpV1	hypothetical protein MpV1_087c [Micromonas sp. RCC1109 virus MpV1].
GVMAG_M_3300020169_51	Ga0206127_1000116	32	rs:XP_010426902	Camelina sativa	PREDICTED: zinc finger A20 and AN1 domain-containingstress-associated protein 6-like [Camelina sativa].	K22756	E3 SUMO-protein ligase NSE2 [EC:2.3.2.-]
GVMAG_M_3300020169_51	Ga0206127_1000116	33	rs:YP_009165305	Mollivirus sibericum	VV A32-like virion packaging ATPase [Mollivirus sibericum].	K11963	urea transport system ATP-binding protein
GVMAG_M_3300020169_51	Ga0206127_1000116	34	rs:YP_009361763	Pacmanvirus A23	Putative serine/threonine-protein kinase [Pacmanvirus A23].	K08829	male germ cell-associated kinase [EC:2.7.11.22]
GVMAG_M_3300020169_51	Ga0206127_1000116	35
GVMAG_M_3300020169_51	Ga0206127_1000116	36	rs:YP_008052378	Phaeocystis globosa virus	hypothetical protein PGCG_00059 [Phaeocystis globosa virus].
GVMAG_M_3300020169_51	Ga0206127_1000116	37	rs:YP_009174224	Yellowstone lake phycodnavirus 3	hypothetical protein AR677_gp007 [Yellowstone lake phycodnavirus3].	K08654	proprotein convertase subtilisin/kexin type 5 [EC:3.4.21.-]
GVMAG_M_3300020169_51	Ga0206127_1000116	38	rs:XP_001242497	Coccidioides immitis RS	activator 1 subunit 3 [Coccidioides immitis RS].	K09013	Fe-S cluster assembly ATP-binding protein
GVMAG_M_3300020169_51	Ga0206127_1000116	39	rs:YP_003986961	Acanthamoeba polyphaga mimivirus	hypothetical protein MIMI_gp0488 [Acanthamoeba polyphagamimivirus].
GVMAG_M_3300020169_51	Ga0206127_1000116	40	rs:YP_009173371	Chrysochromulina ericina virus	hypothetical protein ceV_116 [Chrysochromulina ericina virus].
GVMAG_M_3300020169_51	Ga0206127_1000116	41	rs:YP_008052504	Phaeocystis globosa virus	hypothetical protein PGCG_00186 [Phaeocystis globosa virus].
GVMAG_M_3300020169_51	Ga0206127_1000116	42
GVMAG_M_3300020169_51	Ga0206127_1000116	43	rs:YP_009173367	Chrysochromulina ericina virus	hypothetical protein ceV_112 [Chrysochromulina ericina virus].
GVMAG_M_3300020169_51	Ga0206127_1000116	44	rs:YP_003969826	Cafeteria roenbergensis virus BV-PW1	hypothetical protein crov194 [Cafeteria roenbergensis virusBV-PW1].	K03893	arsenical pump membrane protein
GVMAG_M_3300020169_51	Ga0206127_1000116	45	rs:YP_009174086	Yellowstone lake mimivirus	hypothetical protein AR680_gp049 [Yellowstone lake mimivirus].	K06240	laminin, alpha 3/5
GVMAG_M_3300020169_51	Ga0206127_1000116	46	rs:YP_009173364	Chrysochromulina ericina virus	hypothetical protein ceV_109 [Chrysochromulina ericina virus].	K00167	2-oxoisovalerate dehydrogenase E1 component beta subunit [EC:1.2.4.4]
GVMAG_M_3300020169_51	Ga0206127_1000116	47	rs:YP_009052283	Aureococcus anophagefferens virus	hypothetical protein JO84_gp266 [Aureococcus anophagefferensvirus].	K13996	protein disulfide-isomerase [EC:5.3.4.1]
GVMAG_M_3300020169_51	Ga0206127_1000116	48	rs:WP_051196895	Butyrivibrio sp. XBB1001	hypothetical protein [Butyrivibrio sp. XBB1001].
GVMAG_M_3300020169_51	Ga0206127_1000116	49				K07184	SH3 domain protein
GVMAG_M_3300020169_51	Ga0206127_1000116	50				K10402	kinesin family member 20
GVMAG_M_3300020169_51	Ga0206127_1000116	51
GVMAG_M_3300020169_51	Ga0206127_1000116	52				K09548	prefoldin subunit 1
GVMAG_M_3300020169_51	Ga0206127_1000116	53				K18924	paired small multidrug resistance pump
GVMAG_M_3300020169_51	Ga0206127_1000116	54	rs:XP_008513996	Equus przewalskii	PREDICTED: DNA-directed RNA polymerases I and III subunit RPAC1isoform X1 [Equus przewalskii].	K03027	DNA-directed RNA polymerases I and III subunit RPAC1
GVMAG_M_3300020169_51	Ga0206127_1000116	55	rs:YP_009238747	Brazilian marseillevirus	hypothetical protein A3303_gp242 [Brazilian marseillevirus].	K07388	hydrogenase expression/formation protein
GVMAG_M_3300020169_51	Ga0206127_1000116	56	rs:YP_009174095	Yellowstone lake mimivirus	hypothetical protein AR680_gp058 [Yellowstone lake mimivirus].
GVMAG_M_3300020169_51	Ga0206127_1000116	57				K19758	dyslexia susceptibility 1 candidate gene 1 protein
GVMAG_M_3300020169_51	Ga0206127_1000116	58	rs:XP_017797942	Habropoda laboriosa	PREDICTED: polyubiquitin-A-like [Habropoda laboriosa].	K12825	splicing factor 3A subunit 1
GVMAG_M_3300020169_51	Ga0206127_1000116	59	rs:XP_028816958	Denticeps clupeoides	zonadhesin-like [Denticeps clupeoides].	K08672	proprotein convertase subtilisin/kexin type 6 [EC:3.4.21.-]
GVMAG_M_3300020169_51	Ga0206127_1000116	60				K14436	chromodomain-helicase-DNA-binding protein 6 [EC:3.6.4.12]
GVMAG_M_3300020169_51	Ga0206127_1000116	61				K03243	translation initiation factor 5B
GVMAG_M_3300020169_51	Ga0206127_1000116	62				K23098	R-spondin 3
GVMAG_M_3300020169_51	Ga0206127_1000116	63	rs:XP_032747757	Rattus rattus	E3 ubiquitin-protein ligase MARCH5 isoform X1 [Rattus rattus].	K21665	KSHV E3 ubiquitin-protein ligase MIR1 [EC:2.3.2.27]
GVMAG_M_3300020169_51	Ga0206127_1000116	64	rs:XP_040186944			K02621	topoisomerase IV subunit A [EC:5.6.2.2]
GVMAG_M_3300020169_51	Ga0206127_1000116	65	rs:XP_016839160	Nasonia vitripennis	high mobility group protein DSP1 isoform X2 [Nasonia vitripennis].	K20182	vacuolar protein sorting-associated protein 33A
GVMAG_M_3300020169_51	Ga0206127_1000116	66
GVMAG_M_3300020169_51	Ga0206127_1000116	67	rs:WP_116563095	Paraburkholderia sp. OV555	SLATT domain-containing protein [Paraburkholderia sp. OV555].	K05635	laminin, gamma 1
GVMAG_M_3300020169_51	Ga0206127_1000116	68				K15011	two-component system, sensor histidine kinase RegB [EC:2.7.13.3]
GVMAG_M_3300020169_51	Ga0206127_1000116	69	rs:YP_003969964	Cafeteria roenbergensis virus BV-PW1	hypothetical protein crov331 [Cafeteria roenbergensis virusBV-PW1].
GVMAG_M_3300020169_51	Ga0206127_1000116	70	rs:YP_009173335	Chrysochromulina ericina virus	hypothetical protein ceV_080 [Chrysochromulina ericina virus].
GVMAG_M_3300020169_51	Ga0206127_1000116	71
GVMAG_M_3300020169_51	Ga0206127_1000116	72	rs:XP_021252675	Numida meleagris	replication factor C subunit 1 isoform X1 [Numida meleagris].	K08654	proprotein convertase subtilisin/kexin type 5 [EC:3.4.21.-]
GVMAG_M_3300020169_51	Ga0206127_1000116	73				K04896	potassium voltage-gated channel Isk-related subfamily E member 2
GVMAG_M_3300020169_51	Ga0206127_1000116	74	rs:XP_027978705	Eumetopias jubatus	thioredoxin domain-containing protein 5 [Eumetopias jubatus].	K02199	cytochrome c biogenesis protein CcmG, thiol:disulfide interchange protein DsbE
GVMAG_M_3300020169_51	Ga0206127_1000116	75	rs:WP_086166896			K20327	glycosyltransferase XagB
GVMAG_M_3300020169_51	Ga0206127_1000116	76				K18814	putative inorganic carbon (hco3(-)) transporter
GVMAG_M_3300020169_51	Ga0206127_1000116	77				K09694	lipooligosaccharide transport system permease protein
GVMAG_M_3300020169_51	Ga0206127_1000116	78
GVMAG_M_3300020169_51	Ga0206127_1000116	79
GVMAG_M_3300020169_51	Ga0206127_1000116	80	rs:YP_007354349	Acanthamoeba polyphaga moumouvirus	capsid protein [Acanthamoeba polyphaga moumouvirus].
GVMAG_M_3300020169_51	Ga0206127_1000116	81	rs:XP_029649788	Octopus sinensis	inactive phospholipase C-like protein 1 isoform X2 [Octopussinensis].	K05860	phosphatidylinositol phospholipase C, epsilon [EC:3.1.4.11]
GVMAG_M_3300020169_51	Ga0206127_1000116	82	rs:YP_003969918	Cafeteria roenbergensis virus BV-PW1	putative polyadenylate polymerase catalytic subunit [Cafeteriaroenbergensis virus BV-PW1].	K23718	protein SON
GVMAG_M_3300020169_51	Ga0206127_1000116	83				K05312	nicotinic acetylcholine receptor, invertebrate
GVMAG_M_3300020169_51	Ga0206127_1000116	84				K02728	20S proteasome subunit alpha 3 [EC:3.4.25.1]
GVMAG_M_3300020169_51	Ga0206127_1000116	85	rs:XP_022523476	Astyanax mexicanus	endothelial differentiation-related factor 1 homolog [Astyanaxmexicanus].	K13864	solute carrier family 7 (cationic amino acid transporter), member 2
GVMAG_M_3300020169_51	Ga0206127_1000116	86				K06120	glycerol dehydratase large subunit [EC:4.2.1.30]
GVMAG_M_3300020169_51	Ga0206127_1000116	87				K12348	acid ceramidase [EC:3.5.1.23]
GVMAG_M_3300020169_51	Ga0206127_1000116	88	rs:WP_010823854	Enterococcus faecalis	ComE operon protein 2 [Enterococcus faecalis].	K15442	tRNA-specific adenosine deaminase 3
GVMAG_M_3300020169_51	Ga0206127_1000116	89
GVMAG_M_3300020169_51	Ga0206127_1000281	1	rs:WP_140085803	Vibrio parahaemolyticus	GDP-mannose mannosyl hydrolase [Vibrio parahaemolyticus].	K17816	8-oxo-dGTP diphosphatase / 2-hydroxy-dATP diphosphatase [EC:3.6.1.55 3.6.1.56]
GVMAG_M_3300020169_51	Ga0206127_1000281	2
GVMAG_M_3300020169_51	Ga0206127_1000281	3	rs:XP_009306224	Trypanosoma grayi	hypothetical protein DQ04_00041200 [Trypanosoma grayi].
GVMAG_M_3300020169_51	Ga0206127_1000281	4
GVMAG_M_3300020169_51	Ga0206127_1000281	5	rs:WP_068161001	Lactococcus plantarum	ribonuclease III [Lactococcus plantarum].	K17425	large subunit ribosomal protein L44 [EC:3.1.26.-]
GVMAG_M_3300020169_51	Ga0206127_1000281	6	rs:YP_003986882	Acanthamoeba polyphaga mimivirus	putative NTPase [Acanthamoeba polyphaga mimivirus].	K19789	DNA repair protein RadD
GVMAG_M_3300020169_51	Ga0206127_1000281	7	rs:WP_090751921	Nonlabens sp. Hel1_33_55	hypothetical protein [Nonlabens sp. Hel1_33_55].
GVMAG_M_3300020169_51	Ga0206127_1000281	8	rs:YP_008052722	Phaeocystis globosa virus	putative Nudix hydrolase [Phaeocystis globosa virus].	K17879	peroxisomal coenzyme A diphosphatase NUDT7 [EC:3.6.1.-]
GVMAG_M_3300020169_51	Ga0206127_1000281	9				K22793	Mas-related G protein-coupled receptor member H
GVMAG_M_3300020169_51	Ga0206127_1000281	10
GVMAG_M_3300020169_51	Ga0206127_1000281	11				K13864	solute carrier family 7 (cationic amino acid transporter), member 2
GVMAG_M_3300020169_51	Ga0206127_1000281	12	rs:YP_009361708	Pacmanvirus A23	Cysteine protease [Pacmanvirus A23].	K08592	sentrin-specific protease 1 [EC:3.4.22.68]
GVMAG_M_3300020169_51	Ga0206127_1000281	13
GVMAG_M_3300020169_51	Ga0206127_1000281	14	rs:YP_009173633	Chrysochromulina ericina virus	hypothetical protein ceV_378 [Chrysochromulina ericina virus].
GVMAG_M_3300020169_51	Ga0206127_1000281	15	rs:YP_009173632	Chrysochromulina ericina virus	hypothetical protein ceV_377 [Chrysochromulina ericina virus].
GVMAG_M_3300020169_51	Ga0206127_1000281	16	rs:XP_026562091	Pseudonaja textilis	asparagine synthetase [glutamine-hydrolyzing] [Pseudonajatextilis].	K21947	tRNA-5-methyluridine54 2-sulfurtransferase [EC:2.8.1.15]
GVMAG_M_3300020169_51	Ga0206127_1000281	17
GVMAG_M_3300020169_51	Ga0206127_1000281	18	rs:WP_164888477	Methanosarcina sp. MSH10X1	HNH endonuclease [Methanosarcina sp. MSH10X1].	K07451	5-methylcytosine-specific restriction enzyme A [EC:3.1.21.-]
GVMAG_M_3300020169_51	Ga0206127_1000281	19	rs:YP_009173630	Chrysochromulina ericina virus	hypothetical protein ceV_375 [Chrysochromulina ericina virus].	K01838	beta-phosphoglucomutase [EC:5.4.2.6]
GVMAG_M_3300020169_51	Ga0206127_1000281	20	rs:WP_119052979	Paraflavitalea soli	FkbM family methyltransferase [Paraflavitalea soli].	K21402	2-O-methyltransferase [EC:2.1.1.-]
GVMAG_M_3300020169_51	Ga0206127_1000281	21				K16889	cation channel sperm-associated protein 1
GVMAG_M_3300020169_51	Ga0206127_1000281	22	rs:XP_017609289	Gossypium arboreum	PREDICTED: myosin-17-like isoform X2 [Gossypium arboreum].	K03927	carboxylesterase 2 [EC:3.1.1.1 3.1.1.84 3.1.1.56]
GVMAG_M_3300020169_51	Ga0206127_1000281	23				K14768	U3 small nucleolar RNA-associated protein 7
GVMAG_M_3300020169_51	Ga0206127_1000281	24
GVMAG_M_3300020169_51	Ga0206127_1000281	25				K06245	laminin, beta 4
GVMAG_M_3300020169_51	Ga0206127_1000281	26				K05133	interferon gamma receptor 2
GVMAG_M_3300020169_51	Ga0206127_1000281	27				K17586	PHD and RING finger domain-containing protein 1
GVMAG_M_3300020169_51	Ga0206127_1000281	28
GVMAG_M_3300020169_51	Ga0206127_1000281	29	rs:XP_031441143	Clupea harengus	DNA-directed RNA polymerase II subunit RPB1 [Clupea harengus].	K16251	DNA-directed RNA polymerase V subunit 1 [EC:2.7.7.6]
GVMAG_M_3300020169_51	Ga0206127_1000281	30	rs:WP_119366297	Clostridium chromiireducens	endopeptidase La [Clostridium chromiireducens].	K05681	ATP-binding cassette, subfamily G (WHITE), member 2
GVMAG_M_3300020169_51	Ga0206127_1000281	31
GVMAG_M_3300020169_51	Ga0206127_1000281	32				K09782	amphiregulin
GVMAG_M_3300020169_51	Ga0206127_1000281	33
GVMAG_M_3300020169_51	Ga0206127_1000281	34
GVMAG_M_3300020169_51	Ga0206127_1000281	35
GVMAG_M_3300020169_51	Ga0206127_1000281	36				K07331	archaeal flagellar protein FlaH
GVMAG_M_3300020169_51	Ga0206127_1000281	37				K04656	hydrogenase maturation protein HypF
GVMAG_M_3300020169_51	Ga0206127_1000281	38
GVMAG_M_3300020169_51	Ga0206127_1000281	39	rs:YP_008052585	Phaeocystis globosa virus	hypothetical protein PGCG_00267 [Phaeocystis globosa virus].	K10255	acyl-lipid omega-6 desaturase (Delta-12 desaturase) [EC:1.14.19.23 1.14.19.45]
GVMAG_M_3300020169_51	Ga0206127_1000281	40	rs:YP_008052586	Phaeocystis globosa virus	hypothetical protein PGCG_00268 [Phaeocystis globosa virus].	K11989	indian hedgehog
GVMAG_M_3300020169_51	Ga0206127_1000281	41				K06401	stage IV sporulation protein FA
GVMAG_M_3300020169_51	Ga0206127_1000281	42	rs:YP_008052588	Phaeocystis globosa virus	hypothetical protein PGCG_00270 [Phaeocystis globosa virus].	K10431	microtubule-associated protein 4
GVMAG_M_3300020169_51	Ga0206127_1000281	43	rs:WP_005811721	Bacteroides fragilis	type I DNA topoisomerase [Bacteroides fragilis].	K12806	caspase recruitment domain-containing protein 16/17/18
GVMAG_M_3300020169_51	Ga0206127_1000281	44				K00698	chitin synthase [EC:2.4.1.16]
GVMAG_M_3300020169_51	Ga0206127_1000281	45	rs:YP_008052597	Phaeocystis globosa virus	hypothetical protein PGCG_00279 [Phaeocystis globosa virus].	K02380	FdhE protein
GVMAG_M_3300020169_51	Ga0206127_1000281	46				K06030	mitofusin 2 [EC:3.6.5.-]
GVMAG_M_3300020169_51	Ga0206127_1000281	47	rs:YP_008052598	Phaeocystis globosa virus	hypothetical protein PGCG_00280 [Phaeocystis globosa virus].	K02341	DNA polymerase III subunit delta' [EC:2.7.7.7]
GVMAG_M_3300020169_51	Ga0206127_1000281	48	rs:WP_060551262	Staphylococcus	MULTISPECIES: bifunctional 3-deoxy-7-phosphoheptulonatesynthase/chorismate mutase [Staphylococcus].	K11403	something about silencing protein 5
GVMAG_M_3300020169_51	Ga0206127_1000281	49	rs:XP_032887071	Amblyraja radiata	LOW QUALITY PROTEIN: dnaJ homolog subfamily B member 5 [Amblyrajaradiata].	K19417	HTH-type transcriptional regulator, biofilm formation regulator
GVMAG_M_3300020169_51	Ga0206127_1000281	50				K01691	WNT inhibitory factor 1
GVMAG_M_3300020169_51	Ga0206127_1000281	51	rs:YP_009465848	Dishui lake phycodnavirus 1	hypothetical protein C5Y57_gp131 [Dishui lake phycodnavirus 1].	K14831	protein MAK16
GVMAG_M_3300020169_51	Ga0206127_1000281	52	rs:YP_008052602	Phaeocystis globosa virus	hypothetical protein PGCG_00284 [Phaeocystis globosa virus].	K04706	E3 SUMO-protein ligase PIAS1 [EC:2.3.2.-]
GVMAG_M_3300020169_51	Ga0206127_1000281	53	rs:XP_002176898	Phaeodactylum tricornutum CCAP 1055/1	predicted protein [Phaeodactylum tricornutum CCAP 1055/1].	K10992	Swi5-dependent recombination DNA repair protein 1
GVMAG_M_3300020169_51	Ga0206127_1000281	54	rs:XP_030129467	Taeniopygia guttata	flap endonuclease 1 [Taeniopygia guttata].	K17889	beclin 1-associated autophagy-related key regulator
GVMAG_M_3300020169_51	Ga0206127_1000281	55
GVMAG_M_3300020169_51	Ga0206127_1000281	56	rs:YP_008052603	Phaeocystis globosa virus	hypothetical protein PGCG_00285 [Phaeocystis globosa virus].
GVMAG_M_3300020169_51	Ga0206127_1000281	57	rs:WP_189336640	Actinoplanes ianthinogenes	DUF1768 domain-containing protein [Actinoplanes ianthinogenes].	K05636	laminin, beta 1
GVMAG_M_3300020169_51	Ga0206127_1000281	58				K01338	ATP-dependent Lon protease [EC:3.4.21.53]
GVMAG_M_3300020169_51	Ga0206127_1000281	59	rs:YP_009173591	Chrysochromulina ericina virus	hypothetical protein ceV_336 [Chrysochromulina ericina virus].	K05866	M-phase inducer phosphatase 2 [EC:3.1.3.48]
GVMAG_M_3300020169_51	Ga0206127_1000281	60	rs:XP_038272599	Dermochelys coriacea	eukaryotic initiation factor 4A-II isoform X1 [Dermochelyscoriacea].	K11654	SWI/SNF-related matrix-associated actin-dependent regulator of chromatin subfamily A member 5 [EC:3.6.4.-]
GVMAG_M_3300020169_51	Ga0206127_1000281	61	rs:WP_096659983	Staphylococcus aureus	MutS family DNA mismatch repair protein [Staphylococcus aureus].	K06148	ATP-binding cassette, subfamily C, bacterial
GVMAG_M_3300020169_51	Ga0206127_1000281	62				K10802	high mobility group protein B1
GVMAG_M_3300020169_51	Ga0206127_1000281	63	rs:YP_008052610	Phaeocystis globosa virus	hypothetical protein PGCG_00292 [Phaeocystis globosa virus].
GVMAG_M_3300020169_51	Ga0206127_1000281	64	rs:XP_015828406	Nothobranchius furzeri	PREDICTED: gamma-glutamyl hydrolase-like [Nothobranchius furzeri].	K11585	chromobox protein 1
GVMAG_M_3300020169_51	Ga0206127_1000281	65	rs:YP_009174871	Yellowstone lake phycodnavirus 1	hypothetical protein AR679_gp185 [Yellowstone lake phycodnavirus1].	K17676	cruciform cutting endonuclease 1
GVMAG_M_3300020169_51	Ga0206127_1000281	66	rs:YP_294142	Emiliania huxleyi virus 86	hypothetical protein EhV384 [Emiliania huxleyi virus 86].	K08289	phosphoribosylglycinamide formyltransferase 2 [EC:2.1.2.2]
GVMAG_M_3300020169_51	Ga0206127_1000281	67				K18667	activating signal cointegrator complex subunit 2
GVMAG_M_3300020169_51	Ga0206127_1000281	68	rs:XP_006808977	Neolamprologus brichardi	zinc finger protein 771-like isoform X4 [Neolamprologus brichardi].	K09239	human immunodeficiency virus type I enhancer-binding protein
GVMAG_M_3300020169_51	Ga0206127_1000281	69
GVMAG_M_3300020169_51	Ga0206127_1000281	70
GVMAG_M_3300020169_51	Ga0206127_1000301	1	rs:XP_006830808	Chrysochloris asiatica	PREDICTED: GDP-L-fucose synthase [Chrysochloris asiatica].	K17947	dTDP-L-rhamnose 4-epimerase [EC:5.1.3.25]
GVMAG_M_3300020169_51	Ga0206127_1000301	2	rs:WP_092313712	Brevundimonas viscosa	GDP-mannose 4,6-dehydratase [Brevundimonas viscosa].	K07071	uncharacterized protein
GVMAG_M_3300020169_51	Ga0206127_1000301	3	rs:XP_007248090	Astyanax mexicanus	crossover junction endonuclease MUS81 isoform X2 [Astyanaxmexicanus].	K10898	fanconi anemia-associated protein
GVMAG_M_3300020169_51	Ga0206127_1000301	4	rs:WP_010544148	Sphingomonas elodea	GDP-mannose 4,6-dehydratase [Sphingomonas elodea].	K17947	dTDP-L-rhamnose 4-epimerase [EC:5.1.3.25]
GVMAG_M_3300020169_51	Ga0206127_1000301	5	rs:WP_200286383	Rhabdochromatium marinum	N-acetylneuraminate synthase family protein [Rhabdochromatiummarinum].	K06605	myo-inositol catabolism protein IolH
GVMAG_M_3300020169_51	Ga0206127_1000301	6	rs:WP_065079038	Clostridium ragsdalei	4-hydroxy-tetrahydrodipicolinate synthase [Clostridium ragsdalei].	K10708	fructoselysine 6-phosphate deglycase [EC:3.5.-.-]
GVMAG_M_3300020169_51	Ga0206127_1000301	7
GVMAG_M_3300020169_51	Ga0206127_1000301	8	rs:WP_015327847	Halobacteroides halobius	methyltransferase domain-containing protein [Halobacteroideshalobius].	K19889	demethylrebeccamycin-D-glucose O-methyltransferase [EC:2.1.1.164]
GVMAG_M_3300020169_51	Ga0206127_1000301	9	rs:WP_191594464	Marinomonas sp. SM2066	phytanoyl-CoA dioxygenase family protein [Marinomonas sp. SM2066].	K09592	hypoxia-inducible factor prolyl hydroxylase [EC:1.14.11.29]
GVMAG_M_3300020169_51	Ga0206127_1000301	10	rs:WP_118234427	Fusobacterium mortiferum	hypothetical protein [Fusobacterium mortiferum].	K08282	non-specific serine/threonine protein kinase [EC:2.7.11.1]
GVMAG_M_3300020169_51	Ga0206127_1000301	11	rs:WP_072934301	Schwartzia succinivorans	hypothetical protein [Schwartzia succinivorans].	K07025	putative hydrolase of the HAD superfamily
GVMAG_M_3300020169_51	Ga0206127_1000301	12	rs:WP_027406367	Anaerovibrio sp. RM50	histidinol-phosphate transaminase [Anaerovibrio sp. RM50].	K09459	phosphonopyruvate decarboxylase [EC:4.1.1.82]
GVMAG_M_3300020169_51	Ga0206127_1000301	13	rs:WP_202677982	Klebsiella quasipneumoniae	phytanoyl-CoA dioxygenase family protein [Klebsiellaquasipneumoniae].	K21615	L-proline 4-hydroxylase [EC:1.14.11.57]
GVMAG_M_3300020169_51	Ga0206127_1000301	14	rs:WP_011376872	Prochlorococcus marinus	hypothetical protein [Prochlorococcus marinus].
GVMAG_M_3300020169_51	Ga0206127_1000301	15	rs:WP_077838313	Clostridium beijerinckii	methyltransferase domain-containing protein [Clostridiumbeijerinckii].	K15256	tRNA (cmo5U34)-methyltransferase [EC:2.1.1.-]
GVMAG_M_3300020169_51	Ga0206127_1000301	16				K02356	elongation factor P
GVMAG_M_3300020169_51	Ga0206127_1000301	17	rs:WP_091824519	Butyrivibrio sp. ob235	acylneuraminate cytidylyltransferase family protein [Butyrivibriosp. ob235].	K21681	ribitol-5-phosphate 2-dehydrogenase (NADP+) / D-ribitol-5-phosphate cytidylyltransferase [EC:1.1.1.405 2.7.7.40]
GVMAG_M_3300020169_51	Ga0206127_1000301	18
GVMAG_M_3300020169_51	Ga0206127_1000301	19				K17513	C-type lectin superfamily 17 member A
GVMAG_M_3300020169_51	Ga0206127_1000301	20	rs:WP_091964389	Prevotella sp. tc2-28	FkbM family methyltransferase [Prevotella sp. tc2-28].	K12862	pleiotropic regulator 1
GVMAG_M_3300020169_51	Ga0206127_1000301	21	rs:XP_039604963	Polypterus senegalus	exostosin-1-like [Polypterus senegalus].	K16703	colanic acid/amylovoran biosynthesis glycosyltransferase [EC:2.4.-.-]
GVMAG_M_3300020169_51	Ga0206127_1000301	22	rs:XP_012898021	Blastocystis hominis	uncharacterized protein [Blastocystis hominis].	K14683	solute carrier family 34 (sodium-dependent phosphate cotransporter)
GVMAG_M_3300020169_51	Ga0206127_1000301	23	rs:YP_008052632	Phaeocystis globosa virus	hypothetical protein PGCG_00314 [Phaeocystis globosa virus].	K21664	KSHV latency-associated nuclear antigen
GVMAG_M_3300020169_51	Ga0206127_1000301	24	rs:XP_033248567	Drosophila miranda	uncharacterized protein LOC108161190 isoform X1 [Drosophilamiranda].	K22051	miniconductance mechanosensitive channel
GVMAG_M_3300020169_51	Ga0206127_1000301	25	rs:YP_008052632	Phaeocystis globosa virus	hypothetical protein PGCG_00314 [Phaeocystis globosa virus].
GVMAG_M_3300020169_51	Ga0206127_1000301	26	rs:XP_022798516	Stylophora pistillata	protein disulfide-isomerase A4-like [Stylophora pistillata].	K04849	voltage-dependent calcium channel N type alpha-1B
GVMAG_M_3300020169_51	Ga0206127_1000301	27	rs:WP_180397233	Escherichia coli	GMP reductase [Escherichia coli].	K16422	4-hydroxymandelate oxidase [EC:1.1.3.46]
GVMAG_M_3300020169_51	Ga0206127_1000301	28
GVMAG_M_3300020169_51	Ga0206127_1000301	29				K11657	remodeling and spacing factor 1
GVMAG_M_3300020169_51	Ga0206127_1000301	30				K00698	chitin synthase [EC:2.4.1.16]
GVMAG_M_3300020169_51	Ga0206127_1000301	31				K03201	type IV secretion system protein VirB6
GVMAG_M_3300020169_51	Ga0206127_1000301	32	rs:YP_001648178	Ostreococcus tauri virus OtV5	hypothetical protein OtV5_092 [Ostreococcus tauri virus OtV5].	K14649	transcription initiation factor TFIID subunit 8
GVMAG_M_3300020169_51	Ga0206127_1000301	33	rs:XP_033433575	Daldinia childiae	DNA polymerase delta catalytic subunit [Daldinia childiae].	K07502	uncharacterized protein
GVMAG_M_3300020169_51	Ga0206127_1000301	34	rs:WP_096678813	Fischerella sp. NIES-4106	DNA adenine methylase [Fischerella sp. NIES-4106].	K08316	16S rRNA (guanine966-N2)-methyltransferase [EC:2.1.1.171]
GVMAG_M_3300020169_51	Ga0206127_1000301	35
GVMAG_M_3300020169_51	Ga0206127_1000301	36	rs:XP_014787293	Octopus bimaculoides	PREDICTED: histone-lysine N-methyltransferase setd3-like [Octopusbimaculoides].	K11426	[histone H3]-lysine4/36 N-trimethyltransferase SMYD [EC:2.1.1.354 2.1.1.357]
GVMAG_M_3300020169_51	Ga0206127_1000301	37	rs:WP_206882431			K14854	ribosome assembly protein 3
GVMAG_M_3300020169_51	Ga0206127_1000301	38	rs:XP_032401164	Xiphophorus hellerii	ubiquitin carboxyl-terminal hydrolase 2-like isoform X1[Xiphophorus hellerii].	K12571	PAB-dependent poly(A)-specific ribonuclease subunit 2 [EC:3.1.13.4]
GVMAG_M_3300020169_51	Ga0206127_1000301	39	rs:XP_033107759	Anneissia japonica	hyaluronan and proteoglycan link protein 1-like [Anneissiajaponica].	K02383	flagellar protein FlbB
GVMAG_M_3300020169_51	Ga0206127_1000301	40				K15706	E3 ubiquitin-protein ligase RNF167 [EC:2.3.2.27]
GVMAG_M_3300020169_51	Ga0206127_1000301	41
GVMAG_M_3300020169_51	Ga0206127_1000301	42				K18140	TetR/AcrR family transcriptional regulator, acrEF/envCD operon repressor
GVMAG_M_3300020169_51	Ga0206127_1000301	43				K02962	small subunit ribosomal protein S17e
GVMAG_M_3300020169_51	Ga0206127_1000301	44	rs:YP_008052341	Phaeocystis globosa virus	hypothetical protein PGCG_00022 [Phaeocystis globosa virus].	K08497	protein transport protein SEC20
GVMAG_M_3300020169_51	Ga0206127_1000301	45
GVMAG_M_3300020169_51	Ga0206127_1000301	46	rs:YP_009173610	Chrysochromulina ericina virus	hypothetical protein ceV_355 [Chrysochromulina ericina virus].	K03075	preprotein translocase subunit SecG
GVMAG_M_3300020169_51	Ga0206127_1000301	47	rs:YP_008052576	Phaeocystis globosa virus	hypothetical protein PGCG_00258 [Phaeocystis globosa virus].	K11536	pyrimidine nucleoside transport protein
GVMAG_M_3300020169_51	Ga0206127_1000301	48	rs:YP_008052577	Phaeocystis globosa virus	hypothetical protein PGCG_00259 [Phaeocystis globosa virus].
GVMAG_M_3300020169_51	Ga0206127_1000301	49	rs:YP_009010900	Invertebrate iridescent virus 22	Metallopeptidase WLM [Invertebrate iridescent virus 22].	K22685	DNA-dependent metalloprotease WSS1 [EC:3.4.24.-]
GVMAG_M_3300020169_51	Ga0206127_1000301	50
GVMAG_M_3300020169_51	Ga0206127_1000301	51	rs:WP_205732310			K17364	dihydromethanopterin reductase [EC:1.5.1.47]
GVMAG_M_3300020169_51	Ga0206127_1000301	52	rs:YP_008052580	Phaeocystis globosa virus	hypothetical protein PGCG_00262 [Phaeocystis globosa virus].	K17558	protein phosphatase 1 regulatory subunit 15B
GVMAG_M_3300020169_51	Ga0206127_1000301	53	rs:XP_015757971	Acropora digitifera	PREDICTED: uncharacterized protein LOC107337360 [Acroporadigitifera].
GVMAG_M_3300020169_51	Ga0206127_1000301	54	rs:YP_009173625	Chrysochromulina ericina virus	hypothetical protein ceV_370 [Chrysochromulina ericina virus].
GVMAG_M_3300020169_51	Ga0206127_1000301	55	rs:YP_007676303	Micromonas pusilla virus 12T	hypothetical protein MPVG_00239 [Micromonas pusilla virus 12T].
GVMAG_M_3300020169_51	Ga0206127_1000301	56	rs:YP_009173481	Chrysochromulina ericina virus	hypothetical protein ceV_226 [Chrysochromulina ericina virus].	K08472	mlo protein
GVMAG_M_3300020169_51	Ga0206127_1000301	57	rs:XP_005238185	Falco peregrinus	glutathione S-transferase-like isoform X1 [Falco peregrinus].	K22077	ganglioside-induced differentiation-associated protein 1
GVMAG_M_3300020169_51	Ga0206127_1000301	58	rs:XP_018632962	Nicotiana tomentosiformis	ubiquitin recognition factor in ER-associated degradation protein1-like isoform X1 [Nicotiana tomentosiformis].	K11238	cytokinesis protein
GVMAG_M_3300020169_51	Ga0206127_1000397	1	rs:XP_018213339	Ogataea polymorpha	uncharacterized protein OGAPODRAFT_15331 [Ogataea polymorpha].	K17891	FAD-linked sulfhydryl oxidase [EC:1.8.3.2]
GVMAG_M_3300020169_51	Ga0206127_1000397	2	rs:WP_121587185	Anaerotruncus	MULTISPECIES: NUDIX domain-containing protein [Anaerotruncus].	K17578	zinc finger CCHC domain-containing protein 9
GVMAG_M_3300020169_51	Ga0206127_1000397	3	rs:NP_570245	Swinepox virus	SPV085 putative NPH-I transcription termination factor [Swinepoxvirus].	K11664	vacuolar protein sorting-associated protein 72
GVMAG_M_3300020169_51	Ga0206127_1000397	4	rs:YP_007354417	Acanthamoeba polyphaga moumouvirus	putative DNA-directed RNA polymerase subunit [Acanthamoebapolyphaga moumouvirus].	K07571	S1 RNA binding domain protein
GVMAG_M_3300020169_51	Ga0206127_1000397	5	rs:YP_009173559	Chrysochromulina ericina virus	hypothetical protein ceV_304 [Chrysochromulina ericina virus].
GVMAG_M_3300020169_51	Ga0206127_1000397	6	rs:YP_009173558	Chrysochromulina ericina virus	hypothetical protein ceV_303 [Chrysochromulina ericina virus].
GVMAG_M_3300020169_51	Ga0206127_1000397	7	rs:XP_001632609	Nematostella vectensis	mRNA cap guanine-N7 methyltransferase [Nematostella vectensis].	K23505	complex I assembly factor TIMMDC1
GVMAG_M_3300020169_51	Ga0206127_1000397	8	rs:XP_001301053	Trichomonas vaginalis G3	FtsJ-like methyltransferase family protein [Trichomonas vaginalisG3].	K05045	solute carrier family 6 (neurotransmitter transporter, betaine/GABA) member 12
GVMAG_M_3300020169_51	Ga0206127_1000397	9	rs:WP_052184120	Psychroserpens sp. Hel_I_66	bacteriorhodopsin [Psychroserpens sp. Hel_I_66].	K03301	ATP:ADP antiporter, AAA family
GVMAG_M_3300020169_51	Ga0206127_1000397	10	rs:WP_022858527	Bifidobacterium pseudolongum	AAA family ATPase [Bifidobacterium pseudolongum].	K06662	cell cycle checkpoint protein
GVMAG_M_3300020169_51	Ga0206127_1000397	11				K04239	hypocretin (orexin) receptor 2
GVMAG_M_3300020169_51	Ga0206127_1000397	12	rs:XP_025650098	Arachis hypogaea	E3 ubiquitin-protein ligase At3g02290 isoform X1 [Arachishypogaea].	K13171	serine/arginine repetitive matrix protein 1
GVMAG_M_3300020169_51	Ga0206127_1000397	13				K14492	two-component response regulator ARR-A family
GVMAG_M_3300020169_51	Ga0206127_1000397	14	rs:WP_084834794	Williamsia sp. 1138	antibiotic biosynthesis monooxygenase [Williamsia sp. 1138].	K05346	deoxyribonucleoside regulator
GVMAG_M_3300020169_51	Ga0206127_1000397	15
GVMAG_M_3300020169_51	Ga0206127_1000397	16
GVMAG_M_3300020169_51	Ga0206127_1000397	17				K02125	F-type H+-transporting ATPase subunit 8
GVMAG_M_3300020169_51	Ga0206127_1000397	18				K10063	asialoglycoprotein receptor 1
GVMAG_M_3300020169_51	Ga0206127_1000397	19	rs:XP_024331926	Nosema ceranae	protein involved in mrna turnover and stability [Nosema ceranae].	K23687	Ras and Rab interactor 2/3
GVMAG_M_3300020169_51	Ga0206127_1000397	20	rs:YP_009173546	Chrysochromulina ericina virus	hypothetical protein ceV_291 [Chrysochromulina ericina virus].
GVMAG_M_3300020169_51	Ga0206127_1000397	21	rs:NP_048618	Paramecium bursaria Chlorella virus 1	hypothetical protein PBCV1_a264R [Paramecium bursaria Chlorellavirus 1].	K03301	ATP:ADP antiporter, AAA family
GVMAG_M_3300020169_51	Ga0206127_1000397	22				K07456	DNA mismatch repair protein MutS2
GVMAG_M_3300020169_51	Ga0206127_1000397	23	rs:XP_004009895	Ovis aries	DNA-directed RNA polymerase II subunit RPB2 [Ovis aries].	K03046	DNA-directed RNA polymerase subunit beta' [EC:2.7.7.6]
GVMAG_M_3300020169_51	Ga0206127_1000397	24	rs:WP_066197344	Cytobacillus	MULTISPECIES: stage V sporulation protein K [Cytobacillus].	K10706	senataxin [EC:3.6.4.-]
GVMAG_M_3300020169_51	Ga0206127_1000397	25	rs:YP_009173541	Chrysochromulina ericina virus	hypothetical protein ceV_286 [Chrysochromulina ericina virus].	K06706	CD248 antigen, endosialin
GVMAG_M_3300020169_51	Ga0206127_1000397	26	rs:XP_030549943	Rhodamnia argentea	E3 ubiquitin-protein ligase RNF181-like [Rhodamnia argentea].	K10659	E3 ubiquitin-protein ligase MARCH4/9/11 [EC:2.3.2.27]
GVMAG_M_3300020169_51	Ga0206127_1000397	27	rs:WP_066210810	Flammeovirga sp. MY04	DNA mismatch repair protein MutS [Flammeovirga sp. MY04].	K11797	PH-interacting protein
GVMAG_M_3300020169_51	Ga0206127_1000397	28
GVMAG_M_3300020169_51	Ga0206127_1000397	29	rs:XP_011645985	Pogonomyrmex barbatus	DNA-directed RNA polymerases I, II, and III subunit RPABC5[Pogonomyrmex barbatus].	K07368	B-cell CLL/lymphoma 10
GVMAG_M_3300020169_51	Ga0206127_1000397	30				K15176	RNA polymerase-associated protein CTR9
GVMAG_M_3300020169_51	Ga0206127_1000397	31	rs:YP_008052527	Phaeocystis globosa virus	hypothetical protein PGCG_00209 [Phaeocystis globosa virus].	K17343	peripherin-2
GVMAG_M_3300020169_51	Ga0206127_1000397	32	rs:XP_007816525	Metarhizium robertsii ARSEF 23	DNA-dependent RNA polymerase II beta subunit [Metarhizium robertsiiARSEF 23].	K03046	DNA-directed RNA polymerase subunit beta' [EC:2.7.7.6]
GVMAG_M_3300020169_51	Ga0206127_1000397	33	rs:XP_024666616	Wickerhamiella sorbophila	DNA-directed RNA polymerases I, II, and III subunit RPABC1[Wickerhamiella sorbophila].	K03053	DNA-directed RNA polymerase subunit H [EC:2.7.7.6]
GVMAG_M_3300020169_51	Ga0206127_1000397	34				K19535	synaptonemal complex central element protein 2
GVMAG_M_3300020169_51	Ga0206127_1000397	35				K03174	TNF receptor-associated factor 3
GVMAG_M_3300020169_51	Ga0206127_1000397	36				K17545	serine/threonine-protein kinase ULK4 [EC:2.7.11.1]
GVMAG_M_3300020169_51	Ga0206127_1000397	37				K11547	kinetochore protein NDC80
GVMAG_M_3300020169_51	Ga0206127_1000397	38				K06561	CD207 antigen
GVMAG_M_3300020169_51	Ga0206127_1000397	39				K06240	laminin, alpha 3/5
GVMAG_M_3300020169_51	Ga0206127_1000397	40
GVMAG_M_3300020169_51	Ga0206127_1000397	41				K18667	activating signal cointegrator complex subunit 2
GVMAG_M_3300020169_51	Ga0206127_1000397	42
GVMAG_M_3300020169_51	Ga0206127_1000397	43	rs:WP_010991279	Listeria innocua	primase [Listeria innocua].	K23157	3-O-acetyl-4'-O-demethylpapaveroxine 4'-O-methyltransferase subunit OMT2 [EC:2.1.1.352]
GVMAG_M_3300020169_51	Ga0206127_1000397	44	rs:XP_028396190	Dendronephthya gigantea	ubiquitin-conjugating enzyme E2 Z-like isoform X1 [Dendronephthyagigantea].	K10582	ubiquitin-conjugating enzyme E2 Q [EC:2.3.2.23]
GVMAG_M_3300020169_51	Ga0206127_1000397	45	rs:YP_009052372	Aureococcus anophagefferens virus	putative DNA directed RNA polymerase subunit rpb9/M [Aureococcusanophagefferens virus].	K03059	DNA-directed RNA polymerase subunit P [EC:2.7.7.6]
GVMAG_M_3300020169_51	Ga0206127_1000397	46	rs:XP_007678090	Baudoinia panamericana UAMH 10762	uncharacterized protein BAUCODRAFT_36057 [Baudoinia panamericanaUAMH 10762].	K09883	cobaltochelatase CobT [EC:6.6.1.2]
GVMAG_M_3300020169_51	Ga0206127_1000397	47
GVMAG_M_3300020169_51	Ga0206127_1000397	48	rs:XP_023560100	Octodon degus	transcription elongation factor A protein 2 isoform X3 [Octodondegus].	K07069	uncharacterized protein
GVMAG_M_3300020169_51	Ga0206127_1000397	49				K11339	mortality factor 4-like protein 1
GVMAG_M_3300020169_51	Ga0206127_1001599	1				K21347	Tax1-binding protein 1
GVMAG_M_3300020169_51	Ga0206127_1001599	2
GVMAG_M_3300020169_51	Ga0206127_1001599	3
GVMAG_M_3300020169_51	Ga0206127_1001599	4				K01055	3-oxoadipate enol-lactonase [EC:3.1.1.24]
GVMAG_M_3300020169_51	Ga0206127_1001599	5	rs:YP_009173581	Chrysochromulina ericina virus	hypothetical protein ceV_326 [Chrysochromulina ericina virus].	K19017	interphotoreceptor matrix proteoglycan 2
GVMAG_M_3300020169_51	Ga0206127_1001599	6				K21009	polysaccharide biosynthesis protein PelD
GVMAG_M_3300020169_51	Ga0206127_1001599	7	rs:YP_009173580	Chrysochromulina ericina virus	hypothetical protein ceV_325 [Chrysochromulina ericina virus].	K00728	dolichyl-phosphate-mannose-protein mannosyltransferase [EC:2.4.1.109]
GVMAG_M_3300020169_51	Ga0206127_1001599	8	rs:YP_009173579	Chrysochromulina ericina virus	N-acyltransferase/N-myristoyltransferase [Chrysochromulina ericinavirus].	K18816	aminoglycoside 6'-N-acetyltransferase I [EC:2.3.1.82]
GVMAG_M_3300020169_51	Ga0206127_1001599	9	rs:WP_207514943			K00561	23S rRNA (adenine-N6)-dimethyltransferase [EC:2.1.1.184]
GVMAG_M_3300020169_51	Ga0206127_1001599	10	rs:YP_008052626	Phaeocystis globosa virus	hypothetical protein PGCG_00308 [Phaeocystis globosa virus].
GVMAG_M_3300020169_51	Ga0206127_1001599	11
GVMAG_M_3300020169_51	Ga0206127_1001599	12				K20899	guanylate-binding protein 1/3/4/7
GVMAG_M_3300020169_51	Ga0206127_1001599	13				K13107	RNA-binding motif protein, X-linked 2
GVMAG_M_3300020169_51	Ga0206127_1001599	14				K02928	large subunit ribosomal protein L41e
GVMAG_M_3300020169_51	Ga0206127_1001599	15	rs:XP_016556807	Capsicum annuum	PREDICTED: autophagy-related protein 8C [Capsicum annuum].	K13335	peroxin-16
GVMAG_M_3300020169_51	Ga0206127_1001599	16
GVMAG_M_3300020169_51	Ga0206127_1001599	17	rs:WP_034707432	Chryseobacterium luteum	aquaporin Z [Chryseobacterium luteum].	K09875	aquaporin SIP
GVMAG_M_3300020169_51	Ga0206127_1001599	18				K13165	splicing factor, arginine/serine-rich 12
GVMAG_M_3300020169_51	Ga0206127_1001599	19
GVMAG_M_3300020169_51	Ga0206127_1001599	20	rs:YP_002922586	Escherichia phage JS10	RnaseH [Escherichia phage JS10].	K01146	protein Xni
GVMAG_M_3300020169_51	Ga0206127_1001599	21	rs:YP_009173508	Chrysochromulina ericina virus	hypothetical protein ceV_253 [Chrysochromulina ericina virus].
GVMAG_M_3300020169_51	Ga0206127_1001599	22
GVMAG_M_3300020169_51	Ga0206127_1001599	23				K20971	two-component system, sensor histidine kinase LadS
GVMAG_M_3300020169_51	Ga0206127_1001599	24
GVMAG_M_3300020169_51	Ga0206127_1001599	25
GVMAG_M_3300020169_51	Ga0206127_1001599	26	rs:XP_035940665	Halichoerus grypus	cathepsin L1-like isoform X1 [Halichoerus grypus].	K01372	bleomycin hydrolase [EC:3.4.22.40]
GVMAG_M_3300020169_51	Ga0206127_1001599	27				K05285	GPI ethanolamine phosphate transferase 1 [EC:2.7.-.-]
GVMAG_M_3300020169_51	Ga0206127_1001599	28				K03254	translation initiation factor 3 subunit A
GVMAG_M_3300020169_51	Ga0206127_1001599	29	rs:YP_008052564	Phaeocystis globosa virus	hypothetical protein PGCG_00246 [Phaeocystis globosa virus].	K03075	preprotein translocase subunit SecG
GVMAG_M_3300020169_51	Ga0206127_1001599	30	rs:YP_008052563	Phaeocystis globosa virus	hypothetical protein PGCG_00245 [Phaeocystis globosa virus].	K19601	protein eyes shut
GVMAG_M_3300020169_51	Ga0206127_1001599	31	rs:YP_009173568	Chrysochromulina ericina virus	hypothetical protein ceV_313 [Chrysochromulina ericina virus].	K06245	laminin, beta 4
GVMAG_M_3300020169_51	Ga0206127_1001599	32	rs:WP_138072023	Synechococcus sp. PCC 11901	HNH endonuclease [Synechococcus sp. PCC 11901].	K07451	5-methylcytosine-specific restriction enzyme A [EC:3.1.21.-]
GVMAG_M_3300020169_51	Ga0206127_1001599	33				K21627	protein IFH1
GVMAG_M_3300020169_51	Ga0206127_1001599	34
GVMAG_M_3300020169_51	Ga0206127_1005395	1
GVMAG_M_3300020169_51	Ga0206127_1005395	2	rs:XP_035590050	Schistosoma haematobium	huntingtin interacting protein-related protein [Schistosomahaematobium].	K08119	extracellular matrix protein 2
GVMAG_M_3300020169_51	Ga0206127_1005395	3				K10607	tripartite motif-containing protein 32 [EC:2.3.2.27]
GVMAG_M_3300020169_51	Ga0206127_1005395	4	rs:WP_188560991	Hymenobacter frigidus	ribonucleotide-diphosphate reductase subunit beta [Hymenobacterfrigidus].	K00526	ribonucleoside-diphosphate reductase beta chain [EC:1.17.4.1]
GVMAG_M_3300020169_51	Ga0206127_1005395	5	rs:YP_009052407	Aureococcus anophagefferens virus	hypothetical protein JO84_gp142 [Aureococcus anophagefferensvirus].	K10857	exodeoxyribonuclease X [EC:3.1.11.-]
GVMAG_M_3300020169_51	Ga0206127_1005395	6	rs:WP_150904030	Adhaeribacter soli	hypothetical protein [Adhaeribacter soli].	K23594	latexin
GVMAG_M_3300020169_51	Ga0206127_1005395	7	rs:XP_028571537	Podarcis muralis	LON peptidase N-terminal domain and RING finger protein 3 isoformX1 [Podarcis muralis].	K10842	CDK-activating kinase assembly factor MAT1
GVMAG_M_3300020169_51	Ga0206127_1005395	8	rs:XP_021147969	Columba livia	transcription initiation factor IIB isoform X1 [Columba livia].	K14505	cyclin D3, plant
GVMAG_M_3300020169_51	Ga0206127_1005395	9	rs:WP_021866187	Lachnospira sp. NSJ-43	DUF5011 domain-containing protein [Lachnospira sp. NSJ-43].
GVMAG_M_3300020169_51	Ga0206127_1005395	10
GVMAG_M_3300020169_51	Ga0206127_1005395	11				K10737	DNA helicase MCM8 [EC:3.6.4.12]
GVMAG_M_3300020169_51	Ga0206127_1005395	12
GVMAG_M_3300020169_51	Ga0206127_1005395	13	rs:XP_039587903	Passer montanus	FAD-linked sulfhydryl oxidase ALR [Passer montanus].	K17891	FAD-linked sulfhydryl oxidase [EC:1.8.3.2]
GVMAG_M_3300020169_51	Ga0206127_1005395	14
GVMAG_M_3300020169_51	Ga0206127_1005395	15	rs:XP_020077738	Hyphopichia burtonii NRRL Y-1933	thioredoxin-like protein, partial [Hyphopichia burtonii NRRLY-1933].	K05838	putative thioredoxin
GVMAG_M_3300020169_51	Ga0206127_1005395	16	rs:WP_152734987	Marinifilum sp. N1E240	patatin-like phospholipase family protein [Marinifilum sp. N1E240].	K13534	patatin-like phospholipase domain-containing protein 3 [EC:3.1.1.3 2.3.1.-]
GVMAG_M_3300020169_51	Ga0206127_1005395	17	rs:YP_007354340	Acanthamoeba polyphaga moumouvirus	hypothetical protein H012_gp558 [Acanthamoeba polyphagamoumouvirus].
GVMAG_M_3300020169_51	Ga0206127_1005395	18				K23511	riboflavin transport system permease protein
GVMAG_M_3300020169_51	Ga0206127_1005395	19
GVMAG_M_3300020169_51	Ga0206127_1002774	1				K15201	general transcription factor 3C polypeptide 3 (transcription factor C subunit 4)
GVMAG_M_3300020169_51	Ga0206127_1002774	2
GVMAG_M_3300020169_51	Ga0206127_1002774	3				K07622	gap junction beta-3 protein
GVMAG_M_3300020169_51	Ga0206127_1002774	4	rs:YP_008052511	Phaeocystis globosa virus	hypothetical protein PGCG_00193 [Phaeocystis globosa virus].
GVMAG_M_3300020169_51	Ga0206127_1002774	5				K02227	adenosylcobinamide-phosphate synthase [EC:6.3.1.10]
GVMAG_M_3300020169_51	Ga0206127_1002774	6	rs:WP_138703246	Streptococcus	MULTISPECIES: DEAD/DEAH box helicase family protein[Streptococcus].	K11136	regulator of telomere elongation helicase 1 [EC:3.6.4.12]
GVMAG_M_3300020169_51	Ga0206127_1002774	7				K15828	formate hydrogenlyase subunit 3
GVMAG_M_3300020169_51	Ga0206127_1002774	8				K02275	cytochrome c oxidase subunit II [EC:7.1.1.9]
GVMAG_M_3300020169_51	Ga0206127_1002774	9	rs:WP_133138619	Legionella genomosp. 1	hypothetical protein [Legionella genomosp. 1].	K08834	myosin III [EC:2.7.11.1]
GVMAG_M_3300020169_51	Ga0206127_1002774	10
GVMAG_M_3300020169_51	Ga0206127_1002774	11	rs:YP_004061605	Bathycoccus sp. RCC1105 virus BpV1	hypothetical protein BpV1_175 [Bathycoccus sp. RCC1105 virus BpV1].
GVMAG_M_3300020169_51	Ga0206127_1002774	12				K08190	MFS transporter, MCT family, solute carrier family 16 (monocarboxylic acid transporters), member 14
GVMAG_M_3300020169_51	Ga0206127_1002774	13				K03116	sec-independent protein translocase protein TatA
GVMAG_M_3300020169_51	Ga0206127_1002774	14	rs:WP_172116997	Halomonas sp. B1.N12	CapA family protein [Halomonas sp. B1.N12].	K13973	pore-forming peptide ameobapore
GVMAG_M_3300020169_51	Ga0206127_1002774	15				K15144	mediator of RNA polymerase II transcription subunit 1
GVMAG_M_3300020169_51	Ga0206127_1002774	16
GVMAG_M_3300020169_51	Ga0206127_1006414	1
GVMAG_M_3300020169_51	Ga0206127_1006414	2	rs:XP_020841025	Phascolarctos cinereus	proliferating cell nuclear antigen [Phascolarctos cinereus].	K06663	DNA damage checkpoint protein
GVMAG_M_3300020169_51	Ga0206127_1006414	3
GVMAG_M_3300020169_51	Ga0206127_1006414	4	rs:XP_001311729	Trichomonas vaginalis G3	AGC family protein kinase [Trichomonas vaginalis G3].	K08864	tousled-like kinase [EC:2.7.11.1]
GVMAG_M_3300020169_51	Ga0206127_1006414	5	rs:YP_009174134	Yellowstone lake mimivirus	hypothetical protein AR680_gp097 [Yellowstone lake mimivirus].
GVMAG_M_3300020169_51	Ga0206127_1006414	6	rs:NP_077537	Ectocarpus siliculosus virus 1	EsV-1-52 [Ectocarpus siliculosus virus 1].	K03448	MFS transporter, ACS family, pantothenate transporter
GVMAG_M_3300020169_51	Ga0206127_1006414	7				K11377	elongator complex protein 6
GVMAG_M_3300020169_51	Ga0206127_1006414	8	rs:YP_008052492	Phaeocystis globosa virus	hypothetical protein PGCG_00174 [Phaeocystis globosa virus].	K02125	F-type H+-transporting ATPase subunit 8
GVMAG_M_3300020169_51	Ga0206127_1006414	9	rs:YP_009173358	Chrysochromulina ericina virus	hypothetical protein ceV_103 [Chrysochromulina ericina virus].	K14025	selenoprotein S
GVMAG_M_3300020169_51	Ga0206127_1006414	10	rs:YP_008052490	Phaeocystis globosa virus	hypothetical protein PGCG_00172 [Phaeocystis globosa virus].	K17356	tetraspanin-13/31
GVMAG_M_3300020169_51	Ga0206127_1006414	11	rs:YP_008052489	Phaeocystis globosa virus	hypothetical protein PGCG_00171 [Phaeocystis globosa virus].	K07263	zinc protease [EC:3.4.24.-]
GVMAG_M_3300020169_51	Ga0206127_1006414	12	rs:YP_004894648	Megavirus chiliensis	hypothetical protein MegaChil _gp0597 [Megavirus chiliensis].
GVMAG_M_3300020169_51	Ga0206127_1006414	13	rs:YP_008052487	Phaeocystis globosa virus	hypothetical protein PGCG_00169 [Phaeocystis globosa virus].
GVMAG_M_3300020169_51	Ga0206127_1006414	14	rs:YP_009174105	Yellowstone lake mimivirus	hypothetical protein AR680_gp068 [Yellowstone lake mimivirus].
GVMAG_M_3300020169_51	Ga0206127_1006414	15
GVMAG_M_3300020169_51	Ga0206127_1006414	16
GVMAG_M_3300020169_51	Ga0206127_1010216	1
GVMAG_M_3300020169_51	Ga0206127_1010216	2	rs:YP_008052688	Phaeocystis globosa virus	multiple copy protein PGV_MIGE [Phaeocystis globosa virus].	K10516	zinc finger and BTB domain-containing protein 45
GVMAG_M_3300020169_51	Ga0206127_1010216	3
GVMAG_M_3300020169_51	Ga0206127_1010216	4	rs:YP_009173430	Chrysochromulina ericina virus	hypothetical protein ceV_175 [Chrysochromulina ericina virus].
GVMAG_M_3300020169_51	Ga0206127_1010216	5				K13270	flavonol 3-sulfotransferase [EC:2.8.2.25]
GVMAG_M_3300020169_51	Ga0206127_1010216	6
GVMAG_M_3300020169_51	Ga0206127_1010216	7
GVMAG_M_3300020169_51	Ga0206127_1010216	8
GVMAG_M_3300020169_51	Ga0206127_1010216	9
GVMAG_M_3300020169_51	Ga0206127_1010216	10				K12879	THO complex subunit 2
GVMAG_M_3300020169_51	Ga0206127_1010216	11
GVMAG_S_3300005613_53	3300005613_a_Ga0074649_1000151	1	rs:WP_150431108	Empedobacter brevis	aquaporin Z [Empedobacter brevis].	K12068	conjugal transfer pilus assembly protein TraL
GVMAG_S_3300005613_53	3300005613_a_Ga0074649_1000151	2	rs:XP_021297938	Herrania umbratica	glutamine synthetase cytosolic isozyme 2 [Herrania umbratica].	K20712	3-(hydroxyamino)phenol mutase [EC:5.4.4.3]
GVMAG_S_3300005613_53	3300005613_a_Ga0074649_1000151	3				K03634	outer membrane lipoprotein carrier protein
GVMAG_S_3300005613_53	3300005613_a_Ga0074649_1000151	4				K06671	cohesin complex subunit SA-1/2
GVMAG_S_3300005613_53	3300005613_a_Ga0074649_1000151	5				K13247	L-gulonate 3-dehydrogenase [EC:1.1.1.45]
GVMAG_S_3300005613_53	3300005613_a_Ga0074649_1000151	6
GVMAG_S_3300005613_53	3300005613_a_Ga0074649_1000151	7	rs:WP_020415448	Microbulbifer variabilis	hypothetical protein [Microbulbifer variabilis].	K13598	two-component system, NtrC family, nitrogen regulation sensor histidine kinase NtrY [EC:2.7.13.3]
GVMAG_S_3300005613_53	3300005613_a_Ga0074649_1000151	8	rs:XP_015768623	Acropora digitifera	PREDICTED: uncharacterized protein LOC107347239 [Acroporadigitifera].	K18235	virginiamycin B lyase [EC:4.2.99.-]
GVMAG_S_3300005613_53	3300005613_a_Ga0074649_1000151	9				K20690	Rho guanine nucleotide exchange factor 25
GVMAG_S_3300005613_53	3300005613_a_Ga0074649_1000151	10				K13984	thioredoxin domain-containing protein 5
GVMAG_S_3300005613_53	3300005613_a_Ga0074649_1000151	11	rs:YP_002154679	Feldmannia species virus	putative thiol oxidoreductase [Feldmannia species virus].	K18182	cytochrome c oxidase assembly protein subunit 16
GVMAG_S_3300005613_53	3300005613_a_Ga0074649_1000151	12				K22793	Mas-related G protein-coupled receptor member H
GVMAG_S_3300005613_53	3300005613_a_Ga0074649_1000151	13				K08497	protein transport protein SEC20
GVMAG_S_3300005613_53	3300005613_a_Ga0074649_1000151	14				K09357	paired-like homeodomain transcription factor 3
GVMAG_S_3300005613_53	3300005613_a_Ga0074649_1000151	15	rs:YP_009665409	Paramecium bursaria Chlorella virus NYs1	hypothetical protein FK949_gp361 [Paramecium bursaria Chlorellavirus NYs1].
GVMAG_S_3300005613_53	3300005613_a_Ga0074649_1000151	16				K07537	cyclohexa-1,5-dienecarbonyl-CoA hydratase [EC:4.2.1.100]
GVMAG_S_3300005613_53	3300005613_a_Ga0074649_1000151	17
GVMAG_S_3300005613_53	3300005613_a_Ga0074649_1000151	18
GVMAG_S_3300005613_53	3300005613_a_Ga0074649_1000151	19
GVMAG_S_3300005613_53	3300005613_a_Ga0074649_1000151	20
GVMAG_S_3300005613_53	3300005613_a_Ga0074649_1000151	21	rs:XP_025613961	Arachis hypogaea	ankyrin repeat-containing protein At5g02620 [Arachis hypogaea].	K12271	signal recognition particle 43 kDa protein
GVMAG_S_3300005613_53	3300005613_a_Ga0074649_1000151	22	rs:WP_200562882	Paraburkholderia aspalathi	hypothetical protein [Paraburkholderia aspalathi].	K11550	kinetochore protein Spc25, animal type
GVMAG_S_3300005613_53	3300005613_a_Ga0074649_1000151	23	rs:XP_036318770	Rhagoletis pomonella	serine hydroxymethyltransferase, cytosolic isoform X2 [Rhagoletispomonella].	K01042	L-seryl-tRNA(Ser) seleniumtransferase [EC:2.9.1.1]
GVMAG_S_3300005613_53	3300005613_a_Ga0074649_1000151	24
GVMAG_S_3300005613_53	3300005613_a_Ga0074649_1000151	25				K09592	hypoxia-inducible factor prolyl hydroxylase [EC:1.14.11.29]
GVMAG_S_3300005613_53	3300005613_a_Ga0074649_1000151	26	rs:XP_002152786	Talaromyces marneffei ATCC 18224	conserved hypothetical protein [Talaromyces marneffei ATCC 18224].
GVMAG_S_3300005613_53	3300005613_a_Ga0074649_1000151	27
GVMAG_S_3300005613_53	3300005613_a_Ga0074649_1000151	28	rs:WP_004816392	Anaerococcus hydrogenalis	DNA mismatch repair protein MutS [Anaerococcus hydrogenalis].	K21440	ankyrin repeat domain-containing protein 50
GVMAG_S_3300005613_53	3300005613_a_Ga0074649_1000151	29				K06262	platelet glycoprotein Ib beta chain
GVMAG_S_3300005613_53	3300005613_a_Ga0074649_1000151	30				K11244	cell wall integrity and stress response component
GVMAG_S_3300005613_53	3300005613_a_Ga0074649_1000151	31				K05838	putative thioredoxin
GVMAG_S_3300005613_53	3300005613_a_Ga0074649_1000151	32	rs:YP_003987258	Acanthamoeba polyphaga mimivirus	hypothetical protein MIMI_gp0788 [Acanthamoeba polyphagamimivirus].
GVMAG_S_3300005613_53	3300005613_a_Ga0074649_1000151	33	rs:XP_023021203	Leptinotarsa decemlineata	DNA-directed RNA polymerases I, II, and III subunit RPABC5[Leptinotarsa decemlineata].	K03058	DNA-directed RNA polymerase subunit N [EC:2.7.7.6]
GVMAG_S_3300005613_53	3300005613_a_Ga0074649_1000151	34	rs:YP_003969858	Cafeteria roenbergensis virus BV-PW1	hypothetical protein crov226 [Cafeteria roenbergensis virusBV-PW1].
GVMAG_S_3300005613_53	3300005613_a_Ga0074649_1000151	35				K10611	RING-box protein 2 [EC:2.3.2.32]
GVMAG_S_3300005613_53	3300005613_a_Ga0074649_1000151	36	rs:WP_204519230	Brevibacillus fulvus	copper amine oxidase N-terminal domain-containing protein[Brevibacillus fulvus].	K23789	RING finger protein 145 [EC:2.3.2.27]
GVMAG_S_3300005613_53	3300005613_a_Ga0074649_1000151	37				K13799	pantoate ligase / CMP/dCMP kinase [EC:6.3.2.1 2.7.4.25]
GVMAG_S_3300005613_53	3300005613_a_Ga0074649_1000151	38	rs:XP_012279404	Orussus abietinus	ribose-phosphate pyrophosphokinase 1 isoform X2 [Orussusabietinus].	K00759	adenine phosphoribosyltransferase [EC:2.4.2.7]
GVMAG_S_3300005613_53	3300005613_a_Ga0074649_1000151	39
GVMAG_S_3300005613_53	3300005613_a_Ga0074649_1000151	40
GVMAG_S_3300005613_53	3300005613_a_Ga0074649_1000151	41				K15352	secreted effector protein PipB2
GVMAG_S_3300005613_53	3300005613_a_Ga0074649_1000151	42
GVMAG_S_3300005613_53	3300005613_a_Ga0074649_1000151	43
GVMAG_S_3300005613_53	3300005613_a_Ga0074649_1000151	44	rs:WP_182206556	Gelidibacter sp. F6074	alpha-ketoglutarate-dependent dioxygenase AlkB [Gelidibacter sp.F6074].	K10766	alkylated DNA repair protein alkB homolog 4 [EC:1.14.11.-]
GVMAG_S_3300005613_53	3300005613_a_Ga0074649_1000151	45				K10505	zinc finger and BTB domain-containing protein 26
GVMAG_S_3300005613_53	3300005613_a_Ga0074649_1000151	46
GVMAG_S_3300005613_53	3300005613_a_Ga0074649_1000151	47				K21711	LysR family transcriptional regulator, putative pyruvate carboxylase regulator
GVMAG_S_3300005613_53	3300005613_a_Ga0074649_1000151	48				K12209	intracellular multiplication protein IcmE
GVMAG_S_3300005613_53	3300005613_a_Ga0074649_1000151	49				K21753	circadian clock protein PASD1
GVMAG_S_3300005613_53	3300005613_a_Ga0074649_1000151	50	rs:WP_086948338	Sphingobacterium sp. JB170	ribonuclease R [Sphingobacterium sp. JB170].	K03537	ribonuclease P/MRP protein subunit POP5 [EC:3.1.26.5]
GVMAG_S_3300005613_53	3300005613_a_Ga0074649_1000151	51
GVMAG_S_3300005613_53	3300005613_a_Ga0074649_1000151	52	rs:XP_006483769	Citrus sinensis	chaperone protein dnaJ 16-like [Citrus sinensis].	K09187	[histone H3]-lysine4 N-trimethyltransferase MLL2 [EC:2.1.1.354]
GVMAG_S_3300005613_53	3300005613_a_Ga0074649_1000151	53				K19950	protein transport protein SEC9
GVMAG_S_3300005613_53	3300005613_a_Ga0074649_1000151	54	rs:YP_009173560	Chrysochromulina ericina virus	hypothetical protein ceV_305 [Chrysochromulina ericina virus].	K05064	interleukin 12 receptor beta-2
GVMAG_S_3300005613_53	3300005613_a_Ga0074649_1000151	55				K15610	pre-B-cell leukemia transcription factor 3
GVMAG_S_3300005613_53	3300005613_a_Ga0074649_1000151	56
GVMAG_S_3300005613_53	3300005613_a_Ga0074649_1000151	57	rs:XP_023028940	Leptinotarsa decemlineata	mRNA cap guanine-N7 methyltransferase [Leptinotarsa decemlineata].	K10500	zinc finger and BTB domain-containing protein 17
GVMAG_S_3300005613_53	3300005613_a_Ga0074649_1000151	58				K02125	F-type H+-transporting ATPase subunit 8
GVMAG_S_3300005613_53	3300005613_a_Ga0074649_1000151	59	rs:XP_025937067	Apteryx rowi	cap-specific mRNA (nucleoside-2'-O-)-methyltransferase 1 isoform X5[Apteryx rowi].	K19376	Paramyxoviridae RNA-directed RNA polymerase L
GVMAG_S_3300005613_53	3300005613_a_Ga0074649_1000151	60
GVMAG_S_3300005613_53	3300005613_a_Ga0074649_1000151	61
GVMAG_S_3300005613_53	3300005613_a_Ga0074649_1000151	62
GVMAG_S_3300005613_53	3300005613_a_Ga0074649_1000151	63				K14962	COMPASS component SWD2
GVMAG_S_3300005613_53	3300005613_a_Ga0074649_1000151	64	rs:WP_131363917	Kribbella pittospori	hypothetical protein [Kribbella pittospori].
GVMAG_S_3300005613_53	3300005613_a_Ga0074649_1000151	65	rs:WP_185155020	Dysgonomonas sp. HDW5B	methyltransferase domain-containing protein [Dysgonomonas sp.HDW5B].	K01470	creatinine amidohydrolase [EC:3.5.2.10]
GVMAG_S_3300005613_53	3300005613_a_Ga0074649_1000151	66
GVMAG_S_3300005613_53	3300005613_a_Ga0074649_1000151	67	rs:YP_003986571	Acanthamoeba polyphaga mimivirus	putative transposase [Acanthamoeba polyphaga mimivirus].	K03059	DNA-directed RNA polymerase subunit P [EC:2.7.7.6]
GVMAG_S_3300005613_53	3300005613_a_Ga0074649_1000151	68				K13851	repetitive interspersed family protein
GVMAG_S_3300005613_53	3300005613_a_Ga0074649_1000151	69				K15280	solute carrier family 35, member C2
GVMAG_S_3300005613_53	3300005613_a_Ga0074649_1000151	70				K04150	histamine receptor H2
GVMAG_S_3300005613_53	3300005613_a_Ga0074649_1000151	71				K04255	r-opsin
GVMAG_S_3300005613_53	3300005613_a_Ga0074649_1000151	72				K15383	MtN3 and saliva related transmembrane protein
GVMAG_S_3300005613_53	3300005613_a_Ga0074649_1000151	73
GVMAG_S_3300005613_53	3300005613_a_Ga0074649_1000151	74	rs:WP_177429461	Wolbachia endosymbiont of Nilaparvata lugens	ankyrin repeat domain-containing protein, partial [Wolbachiaendosymbiont of Nilaparvata lugens].	K21952	CASK-interacting protein
GVMAG_S_3300005613_53	3300005613_a_Ga0074649_1000151	75
GVMAG_S_3300005613_53	3300005613_a_Ga0074649_1000151	76	rs:WP_153840707	Ornithobacterium rhinotracheale	ribonuclease HII [Ornithobacterium rhinotracheale].	K23031	10-epi-cubebol synthase [EC:4.2.3.175]
GVMAG_S_3300005613_53	3300005613_a_Ga0074649_1000151	77				K05166	interleukin 17 receptor C
GVMAG_S_3300005613_53	3300005613_a_Ga0074649_1000151	78	rs:WP_156135351	Novosphingobium malaysiense	sulfotransferase domain-containing protein [Novosphingobiummalaysiense].	K01021	protein-tyrosine sulfotransferase [EC:2.8.2.20]
GVMAG_S_3300005613_53	3300005613_a_Ga0074649_1000151	79	rs:XP_030850215	Strongylocentrotus purpuratus	ankyrin-3-like [Strongylocentrotus purpuratus].	K10328	ankyrin repeat and SOCS box protein 6
GVMAG_S_3300005613_53	3300005613_a_Ga0074649_1000151	80				K10135	scotin
GVMAG_S_3300005613_53	3300005613_a_Ga0074649_1000151	81				K09822	uncharacterized protein
GVMAG_S_3300005613_53	3300005613_a_Ga0074649_1000151	82	rs:WP_074310711	Singulisphaera sp. GP187	hypothetical protein [Singulisphaera sp. GP187].	K11360	transcriptional activator SPT8
GVMAG_S_3300005613_53	3300005613_a_Ga0074649_1000151	83
GVMAG_S_3300005613_53	3300005613_a_Ga0074649_1000151	84
GVMAG_S_3300005613_53	3300005613_a_Ga0074649_1000151	85	rs:WP_169024161	Alkalihalobacillus clausii	SH3 domain-containing protein [Alkalihalobacillus clausii].
GVMAG_S_3300005613_53	3300005613_a_Ga0074649_1000151	86
GVMAG_S_3300005613_53	3300005613_a_Ga0074649_1000151	87
GVMAG_S_3300005613_53	3300005613_a_Ga0074649_1000151	88
GVMAG_S_3300005613_53	3300005613_a_Ga0074649_1000151	89	rs:XP_011262893	Camponotus floridanus	S-phase kinase-associated protein 1 isoform X1 [Camponotusfloridanus].	K03872	elongin-C
GVMAG_S_3300005613_53	3300005613_a_Ga0074649_1000151	90	rs:WP_137676339	Parerythrobacter lutipelagi	2OG-Fe(II) oxygenase [Parerythrobacter lutipelagi].	K09592	hypoxia-inducible factor prolyl hydroxylase [EC:1.14.11.29]
GVMAG_S_3300005613_53	3300005613_a_Ga0074649_1000151	91				K12141	hydrogenase-4 component F [EC:1.-.-.-]
GVMAG_S_3300005613_53	3300005613_a_Ga0074649_1000151	92	rs:XP_006409126	Eutrema salsugineum	putative RING-H2 finger protein ATL49 [Eutrema salsugineum].	K22377	E3 ubiquitin-protein ligase listerin [EC:2.3.2.27]
GVMAG_S_3300005613_53	3300005613_a_Ga0074649_1000151	93				K06671	cohesin complex subunit SA-1/2
GVMAG_S_3300005613_53	3300005613_a_Ga0074649_1000151	94				K10737	DNA helicase MCM8 [EC:3.6.4.12]
GVMAG_S_3300005613_53	3300005613_a_Ga0074649_1000202	1	rs:YP_009173562	Chrysochromulina ericina virus	Nudix-like hydrolase [Chrysochromulina ericina virus].	K18754	protein lin-28
GVMAG_S_3300005613_53	3300005613_a_Ga0074649_1000202	2	rs:YP_009254988	Tokyovirus A1	RING finger E3 ubiquitin protein ligase [Tokyovirus A1].	K10634	E3 ubiquitin-protein ligase Praja2 [EC:2.3.2.27]
GVMAG_S_3300005613_53	3300005613_a_Ga0074649_1000202	3	rs:XP_013676075	Brassica napus	eukaryotic translation initiation factor NCBP-like [Brassicanapus].	K03259	translation initiation factor 4E
GVMAG_S_3300005613_53	3300005613_a_Ga0074649_1000202	4	rs:WP_058263289	Thalassobius gelatinovorus	hypothetical protein [Thalassobius gelatinovorus].
GVMAG_S_3300005613_53	3300005613_a_Ga0074649_1000202	5	rs:XP_027514675	Corapipo altera	RING finger and CHY zinc finger domain-containing protein 1[Corapipo altera].	K23788	transmembrane E3 ubiquitin-protein ligase [EC:2.3.2.27]
GVMAG_S_3300005613_53	3300005613_a_Ga0074649_1000202	6	rs:XP_004989223	Salpingoeca rosetta	uncharacterized protein PTSG_12943 [Salpingoeca rosetta].
GVMAG_S_3300005613_53	3300005613_a_Ga0074649_1000202	7
GVMAG_S_3300005613_53	3300005613_a_Ga0074649_1000202	8				K09513	DnaJ homolog subfamily B member 7
GVMAG_S_3300005613_53	3300005613_a_Ga0074649_1000202	9	rs:XP_021888186	Carica papaya	DExH-box ATP-dependent RNA helicase DExH9 [Carica papaya].	K14778	ATP-dependent RNA helicase DDX49/DBP8 [EC:3.6.4.13]
GVMAG_S_3300005613_53	3300005613_a_Ga0074649_1000202	10				K23292	endoplasmic reticulum junction formation protein lunapark
GVMAG_S_3300005613_53	3300005613_a_Ga0074649_1000202	11	rs:WP_119797709	Candidatus Fukatsuia symbiotica	YqaJ viral recombinase family protein [Candidatus Fukatsuiasymbiotica].	K01143	exodeoxyribonuclease (lambda-induced) [EC:3.1.11.3]
GVMAG_S_3300005613_53	3300005613_a_Ga0074649_1000202	12				K06240	laminin, alpha 3/5
GVMAG_S_3300005613_53	3300005613_a_Ga0074649_1000202	13				K12410	NAD-dependent deacetylase [EC:3.5.1.-]
GVMAG_S_3300005613_53	3300005613_a_Ga0074649_1000202	14
GVMAG_S_3300005613_53	3300005613_a_Ga0074649_1000202	15
GVMAG_S_3300005613_53	3300005613_a_Ga0074649_1000202	16	rs:NP_064802	Amsacta moorei entomopoxvirus	hypothetical protein AMV020 [Amsacta moorei entomopoxvirus].
GVMAG_S_3300005613_53	3300005613_a_Ga0074649_1000202	17				K18673	beta-glucoside kinase [EC:2.7.1.85]
GVMAG_S_3300005613_53	3300005613_a_Ga0074649_1000202	18	rs:WP_015122323	Rivularia sp. PCC 7116	NAD(P)-binding domain-containing protein [Rivularia sp. PCC 7116].	K15736	(S)-2-hydroxyglutarate dehydrogenase [EC:1.1.5.13]
GVMAG_S_3300005613_53	3300005613_a_Ga0074649_1000202	19	rs:WP_112379600	Flagellimonas maritima	cryptochrome/photolyase family protein [Flagellimonas maritima].	K12119	cryptochrome 2
GVMAG_S_3300005613_53	3300005613_a_Ga0074649_1000202	20	rs:XP_001487673	Meyerozyma guilliermondii ATCC 6260	hypothetical protein PGUG_01050 [Meyerozyma guilliermondii ATCC6260].	K20553	5'-3' exoribonuclease 4 [EC:3.1.13.-]
GVMAG_S_3300005613_53	3300005613_a_Ga0074649_1000202	21				K10515	zinc finger and BTB domain-containing protein 44
GVMAG_S_3300005613_53	3300005613_a_Ga0074649_1000202	22				K07745	transcriptional regulator
GVMAG_S_3300005613_53	3300005613_a_Ga0074649_1000202	23	rs:WP_136272072	Streptococcus pyogenes	glutamine-hydrolyzing GMP synthase [Streptococcus pyogenes].	K02501	imidazole glycerol-phosphate synthase subunit HisH [EC:4.3.2.10]
GVMAG_S_3300005613_53	3300005613_a_Ga0074649_1000202	24	rs:XP_031748341	Xenopus tropicalis	protein spinster homolog 1 isoform X1 [Xenopus tropicalis].	K17907	autophagy-related protein 9
GVMAG_S_3300005613_53	3300005613_a_Ga0074649_1000202	25
GVMAG_S_3300005613_53	3300005613_a_Ga0074649_1000202	26
GVMAG_S_3300005613_53	3300005613_a_Ga0074649_1000202	27
GVMAG_S_3300005613_53	3300005613_a_Ga0074649_1000202	28				K13717	OTU domain-containing protein 3 [EC:3.4.19.12]
GVMAG_S_3300005613_53	3300005613_a_Ga0074649_1000202	29				K11749	regulator of sigma E protease [EC:3.4.24.-]
GVMAG_S_3300005613_53	3300005613_a_Ga0074649_1000202	30
GVMAG_S_3300005613_53	3300005613_a_Ga0074649_1000202	31
GVMAG_S_3300005613_53	3300005613_a_Ga0074649_1000202	32
GVMAG_S_3300005613_53	3300005613_a_Ga0074649_1000202	33
GVMAG_S_3300005613_53	3300005613_a_Ga0074649_1000202	34	rs:WP_067055450	Mucilaginibacter sp. L294	ribonucleotide-diphosphate reductase subunit beta [Mucilaginibactersp. L294].	K00526	ribonucleoside-diphosphate reductase beta chain [EC:1.17.4.1]
GVMAG_S_3300005613_53	3300005613_a_Ga0074649_1000202	35	rs:XP_009824754	Aphanomyces astaci	hypothetical protein H257_02702 [Aphanomyces astaci].	K08245	phytepsin [EC:3.4.23.40]
GVMAG_S_3300005613_53	3300005613_a_Ga0074649_1000202	36				K15848	outer membrane protein SabA
GVMAG_S_3300005613_53	3300005613_a_Ga0074649_1000202	37
GVMAG_S_3300005613_53	3300005613_a_Ga0074649_1000202	38				K10458	kelch-like protein 21
GVMAG_S_3300005613_53	3300005613_a_Ga0074649_1000202	39	rs:XP_024757260	Trichoderma asperellum CBS 433.97	hypothetical protein M441DRAFT_72015 [Trichoderma asperellum CBS433.97].	K01679	fumarate hydratase, class II [EC:4.2.1.2]
GVMAG_S_3300005613_53	3300005613_a_Ga0074649_1000202	40	rs:XP_035444892	Spodoptera frugiperda	voltage-dependent calcium channel subunit alpha-2/delta-3-likeisoform X1 [Spodoptera frugiperda].	K02275	cytochrome c oxidase subunit II [EC:7.1.1.9]
GVMAG_S_3300005613_53	3300005613_a_Ga0074649_1000202	41	rs:WP_012026525	Flavobacterium johnsoniae	glycoside hydrolase [Flavobacterium johnsoniae].	K01183	chitinase [EC:3.2.1.14]
GVMAG_S_3300005613_53	3300005613_a_Ga0074649_1000202	42
GVMAG_S_3300005613_53	3300005613_a_Ga0074649_1000202	43
GVMAG_S_3300005613_53	3300005613_a_Ga0074649_1000202	44
GVMAG_S_3300005613_53	3300005613_a_Ga0074649_1000202	45
GVMAG_S_3300005613_53	3300005613_a_Ga0074649_1000202	46				K10747	DNA ligase 1 [EC:6.5.1.1 6.5.1.6 6.5.1.7]
GVMAG_S_3300005613_53	3300005613_a_Ga0074649_1000202	47	rs:YP_009361689	Pacmanvirus A23	Helicase SNF2-like [Pacmanvirus A23].	K08184	MFS transporter, MCT family, solute carrier family 16 (monocarboxylic acid transporters), member 7
GVMAG_S_3300005613_53	3300005613_a_Ga0074649_1000202	48				K09519	DnaJ homolog subfamily B member 13
GVMAG_S_3300005613_53	3300005613_a_Ga0074649_1000202	49				K14389	solute carrier family 5 (sodium/glucose cotransporter), member 9
GVMAG_S_3300005613_53	3300005613_a_Ga0074649_1000202	50				K12843	U4/U6 small nuclear ribonucleoprotein PRP3
GVMAG_S_3300005613_53	3300005613_a_Ga0074649_1000202	51	rs:XP_009857341	Neurospora tetrasperma FGSC 2508	hypothetical protein NEUTE1DRAFT_126986 [Neurospora tetraspermaFGSC 2508].	K08585	calpain, invertebrate [EC:3.4.22.-]
GVMAG_S_3300005613_53	3300005613_a_Ga0074649_1000202	52
GVMAG_S_3300005613_53	3300005613_a_Ga0074649_1000202	53	rs:WP_153083095	Prevotella copri	carboxylesterase family protein [Prevotella copri].	K01432	arylformamidase [EC:3.5.1.9]
GVMAG_S_3300005613_53	3300005613_a_Ga0074649_1000202	54	rs:XP_003664866	Thermothelomyces thermophilus ATCC 42464	glycoside hydrolase family 18 protein [Thermothelomycesthermophilus ATCC 42464].
GVMAG_S_3300005613_53	3300005613_a_Ga0074649_1000202	55				K10062	collectin sub-family member 12
GVMAG_S_3300005613_53	3300005613_a_Ga0074649_1000202	56	rs:NP_001278854	Sus scrofa	proliferating cell nuclear antigen [Sus scrofa].	K10994	cell cycle checkpoint control protein RAD9A [EC:3.1.11.2]
GVMAG_S_3300005613_53	3300005613_a_Ga0074649_1000202	57				K16771	centrosome and spindle pole-associated protein 1
GVMAG_S_3300005613_53	3300005613_a_Ga0074649_1000202	58
GVMAG_S_3300005613_53	3300005613_a_Ga0074649_1000202	59	rs:XP_008338073	Malus domestica	phosphopantetheine adenylyltransferase isoform X1 [Malusdomestica].	K00980	glycerol-3-phosphate cytidylyltransferase [EC:2.7.7.39]
GVMAG_S_3300005613_53	3300005613_a_Ga0074649_1000202	60
GVMAG_S_3300005613_53	3300005613_a_Ga0074649_1000202	61	rs:WP_015786676	Saccharomonospora viridis	aminotransferase class I/II-fold pyridoxal phosphate-dependentenzyme [Saccharomonospora viridis].	K16423	(S)-3,5-dihydroxyphenylglycine transaminase [EC:2.6.1.103]
GVMAG_S_3300005613_53	3300005613_a_Ga0074649_1000202	62	rs:WP_031596732	Ferrovum myxofaciens	hypothetical protein [Ferrovum myxofaciens].	K13682	beta-1,2-mannosyltransferase [EC:2.4.1.-]
GVMAG_S_3300005613_53	3300005613_a_Ga0074649_1000202	63	rs:WP_077654506	Helicobacter pylori	glycosyltransferase family 25 protein [Helicobacter pylori].	K10035	C-X-C motif chemokine 16
GVMAG_S_3300005613_53	3300005613_a_Ga0074649_1000202	64				K14199	staphylococcal complement inhibitor
GVMAG_S_3300005613_53	3300005613_a_Ga0074649_1000202	65	rs:WP_085069288	Pantoea alhagi	bifunctional DNA-formamidopyrimidine glycosylase/DNA-(apurinic orapyrimidinic site) lyase [Pantoea alhagi].	K10568	endonuclease VIII-like 2 [EC:3.2.2.- 4.2.99.18]
GVMAG_S_3300005613_53	3300005613_a_Ga0074649_1000202	66
GVMAG_S_3300005613_53	3300005613_a_Ga0074649_1000202	67
GVMAG_S_3300005613_53	3300005613_a_Ga0074649_1000202	68	rs:YP_003969792	Cafeteria roenbergensis virus BV-PW1	putative TATA-box binding protein [Cafeteria roenbergensis virusBV-PW1].	K03120	transcription initiation factor TFIID TATA-box-binding protein
GVMAG_S_3300005613_53	3300005613_a_Ga0074649_1000202	69	rs:XP_028247412	Glycine soja	protein ENHANCED DISEASE RESISTANCE 2-like isoform X2 [Glycinesoja].
GVMAG_S_3300005613_53	3300005613_a_Ga0074649_1000202	70				K18498	dual specificity phosphatase 9 [EC:3.1.3.16 3.1.3.48]
GVMAG_S_3300005613_53	3300005613_a_Ga0074649_1000202	71	rs:XP_025344327	[Candida] haemuloni	hypothetical protein CXQ85_003121 [[Candida] haemuloni].	K16795	platelet-activating factor acetylhydrolase IB subunit beta/gamma [EC:3.1.1.47]
GVMAG_S_3300005613_53	3300005613_a_Ga0074649_1000202	72				K21306	dolichyl-phosphooligosaccharide-protein glycotransferase [EC:2.4.99.21]
GVMAG_S_3300005613_53	3300005613_a_Ga0074649_1000202	73	rs:XP_019728125	Hippocampus comes	PREDICTED: papilin-like [Hippocampus comes].	K03083	glycogen synthase kinase 3 beta [EC:2.7.11.26]
GVMAG_S_3300005613_53	3300005613_a_Ga0074649_1000202	74	rs:XP_031431793	Clupea harengus	brevican core protein [Clupea harengus].	K17528	C-type lectin domain family 14 member A
GVMAG_S_3300005613_53	3300005613_a_Ga0074649_1000202	75	rs:XP_039628758	Polypterus senegalus	ubiquitin carboxyl-terminal hydrolase 8 isoform X1 [Polypterussenegalus].	K12571	PAB-dependent poly(A)-specific ribonuclease subunit 2 [EC:3.1.13.4]
GVMAG_S_3300005613_53	3300005613_a_Ga0074649_1000202	76
GVMAG_S_3300005613_53	3300005613_a_Ga0074649_1000202	77	rs:XP_027220667	Penaeus vannamei	DNA polymerase delta catalytic subunit-like isoform X2 [Penaeusvannamei].	K07501	3'-5' exonuclease
GVMAG_S_3300005613_53	3300005613_a_Ga0074649_1000202	78				K13868	solute carrier family 7 (L-type amino acid transporter), member 9
GVMAG_S_3300005613_53	3300005613_a_Ga0074649_1000202	79
GVMAG_S_3300005613_53	3300005613_a_Ga0074649_1000202	80	rs:WP_185246395	Chryseobacterium bernardetii	DUF1768 domain-containing protein [Chryseobacterium bernardetii].	K09935	uncharacterized protein
GVMAG_S_3300005613_53	3300005613_a_Ga0074649_1000202	81
GVMAG_S_3300005613_53	3300005613_a_Ga0074649_1000202	82	rs:XP_028395883	Dendronephthya gigantea	tryptophan--tRNA ligase, cytoplasmic-like [Dendronephthyagigantea].
GVMAG_S_3300005613_53	3300005613_a_Ga0074649_1000202	83
GVMAG_S_3300005613_53	3300005613_a_Ga0074649_1000202	84
GVMAG_S_3300005613_53	3300005613_a_Ga0074649_1000202	85
GVMAG_S_3300005613_53	3300005613_a_Ga0074649_1000201	1	rs:XP_039170169	Eucalyptus grandis	MDIS1-interacting receptor like kinase 2-like [Eucalyptus grandis].	K20493	leucine-rich repeat-containing protein 16
GVMAG_S_3300005613_53	3300005613_a_Ga0074649_1000201	2				K15687	E3 ubiquitin-protein ligase makorin [EC:2.3.2.27]
GVMAG_S_3300005613_53	3300005613_a_Ga0074649_1000201	3				K18665	nudix motif 8 [EC:3.6.1.-]
GVMAG_S_3300005613_53	3300005613_a_Ga0074649_1000201	4				K21060	D-hydroxyproline dehydrogenase [EC:1.5.99.-]
GVMAG_S_3300005613_53	3300005613_a_Ga0074649_1000201	5	rs:XP_033277186	Orcinus orca	ankycorbin isoform X3 [Orcinus orca].	K10605	breast cancer type 1 susceptibility protein [EC:2.3.2.27]
GVMAG_S_3300005613_53	3300005613_a_Ga0074649_1000201	6
GVMAG_S_3300005613_53	3300005613_a_Ga0074649_1000201	7				K07207	tuberous sclerosis 2
GVMAG_S_3300005613_53	3300005613_a_Ga0074649_1000201	8
GVMAG_S_3300005613_53	3300005613_a_Ga0074649_1000201	9				K23038	zinc finger CCCH domain-containing protein 14
GVMAG_S_3300005613_53	3300005613_a_Ga0074649_1000201	10	rs:XP_027235023	Penaeus vannamei	uncharacterized protein LOC113826353 [Penaeus vannamei].	K09291	nucleoprotein TPR
GVMAG_S_3300005613_53	3300005613_a_Ga0074649_1000201	11	rs:WP_176295221	Planomicrobium glaciei	DUF305 domain-containing protein [Planomicrobium glaciei].	K16922	putative peptide zinc metalloprotease protein
GVMAG_S_3300005613_53	3300005613_a_Ga0074649_1000201	12				K07706	two-component system, LytTR family, sensor histidine kinase AgrC [EC:2.7.13.3]
GVMAG_S_3300005613_53	3300005613_a_Ga0074649_1000201	13				K15243	2,4,5-trichlorophenoxyacetic acid oxygenase 1 [EC:1.14.13.-]
GVMAG_S_3300005613_53	3300005613_a_Ga0074649_1000201	14	rs:XP_037448320	Triticum dicoccoides	probable leucine-rich repeat receptor-like protein kinase At1g35710[Triticum dicoccoides].	K17576	protein phosphatase 1 regulatory subunit 37
GVMAG_S_3300005613_53	3300005613_a_Ga0074649_1000201	15	rs:XP_027097740	Coffea arabica	MDIS1-interacting receptor like kinase 2-like [Coffea arabica].	K17576	protein phosphatase 1 regulatory subunit 37
GVMAG_S_3300005613_53	3300005613_a_Ga0074649_1000201	16
GVMAG_S_3300005613_53	3300005613_a_Ga0074649_1000201	17	rs:WP_191100605	Olleya marilimosa	leucine-rich repeat domain-containing protein [Olleya marilimosa].	K05101	neurotrophic tyrosine kinase, receptor type 3 [EC:2.7.10.1]
GVMAG_S_3300005613_53	3300005613_a_Ga0074649_1000201	18	rs:WP_101309278	Labilibaculum manganireducens	PAS domain S-box protein [Labilibaculum manganireducens].	K09093	aryl hydrocarbon receptor
GVMAG_S_3300005613_53	3300005613_a_Ga0074649_1000201	19	rs:XP_025466686	Aspergillus sclerotioniger CBS 115572	eukaryotic peptide chain release factor subunit 1 [Aspergillussclerotioniger CBS 115572].	K06965	protein pelota
GVMAG_S_3300005613_53	3300005613_a_Ga0074649_1000201	20				K20804	E3 ubiquitin-protein ligase RNF34 [EC:2.3.2.31]
GVMAG_S_3300005613_53	3300005613_a_Ga0074649_1000201	21				K13880	bestrophin-3
GVMAG_S_3300005613_53	3300005613_a_Ga0074649_1000201	22				K16547	protein NEDD1
GVMAG_S_3300005613_53	3300005613_a_Ga0074649_1000201	23				K23403	spermatid-associated protein
GVMAG_S_3300005613_53	3300005613_a_Ga0074649_1000201	24	rs:XP_033842206	Periophthalmus magnuspinnatus	PR domain zinc finger protein 14 [Periophthalmus magnuspinnatus].	K10489	zinc finger and BTB domain-containing protein 2
GVMAG_S_3300005613_53	3300005613_a_Ga0074649_1000201	25				K21026	acetylajmaline esterase [EC:3.1.1.80]
GVMAG_S_3300005613_53	3300005613_a_Ga0074649_1000201	26
GVMAG_S_3300005613_53	3300005613_a_Ga0074649_1000201	27				K22402	GDNF-inducible zinc finger protein 1
GVMAG_S_3300005613_53	3300005613_a_Ga0074649_1000201	28				K16787	energy-coupling factor transport system ATP-binding protein [EC:3.6.3.-]
GVMAG_S_3300005613_53	3300005613_a_Ga0074649_1000201	29				K11085	ATP-binding cassette, subfamily B, bacterial MsbA [EC:3.6.3.-]
GVMAG_S_3300005613_53	3300005613_a_Ga0074649_1000201	30	rs:YP_009955960	Mycobacterium phage DillTech15	hypothetical protein I5H27_gp042 [Mycobacterium phage DillTech15].	K04096	DNA processing protein
GVMAG_S_3300005613_53	3300005613_a_Ga0074649_1000201	31
GVMAG_S_3300005613_53	3300005613_a_Ga0074649_1000201	32	rs:XP_002849398	Microsporum canis CBS 113480	xanthine phosphoribosyltransferase 1 [Microsporum canis CBS113480].	K09685	purine operon repressor
GVMAG_S_3300005613_53	3300005613_a_Ga0074649_1000201	33	rs:WP_200646634	unclassified Methylobacterium	MULTISPECIES: hypothetical protein [unclassified Methylobacterium].	K05913	2,4'-dihydroxyacetophenone dioxygenase [EC:1.13.11.41]
GVMAG_S_3300005613_53	3300005613_a_Ga0074649_1000201	34	rs:XP_001459979	Paramecium tetraurelia strain d4-2	hypothetical protein (macronuclear) [Paramecium tetraurelia straind4-2].	K01106	inositol-1,4,5-trisphosphate 5-phosphatase [EC:3.1.3.56]
GVMAG_S_3300005613_53	3300005613_a_Ga0074649_1000201	35
GVMAG_S_3300005613_53	3300005613_a_Ga0074649_1000201	36
GVMAG_S_3300005613_53	3300005613_a_Ga0074649_1000201	37				K10353	deoxyadenosine kinase [EC:2.7.1.76]
GVMAG_S_3300005613_53	3300005613_a_Ga0074649_1000201	38				K19719	collagen, type II, alpha
GVMAG_S_3300005613_53	3300005613_a_Ga0074649_1000201	39	rs:XP_023461704	Rhizopus microsporus ATCC 52813	hypothetical protein RHIMIDRAFT_270914 [Rhizopus microsporus ATCC52813].	K09338	homeobox-leucine zipper protein
GVMAG_S_3300005613_53	3300005613_a_Ga0074649_1000201	40	rs:WP_056569353	Mesorhizobium	MULTISPECIES: glycosyl transferase [Mesorhizobium].	K20738	chymopapain [EC:3.4.22.6]
GVMAG_S_3300005613_53	3300005613_a_Ga0074649_1000201	41	rs:WP_200063774	Mucilaginibacter sp. SD-g	hypothetical protein [Mucilaginibacter sp. SD-g].	K07819	beta-1,3-galactosyltransferase 1 [EC:2.4.1.86]
GVMAG_S_3300005613_53	3300005613_a_Ga0074649_1000201	42				K10639	E3 ubiquitin-protein ligase CCNP1IP1 [EC:2.3.2.27]
GVMAG_S_3300005613_53	3300005613_a_Ga0074649_1000201	43	rs:XP_007875648	Pneumocystis murina B123	hypothetical protein PNEG_03555 [Pneumocystis murina B123].	K10883	crossover junction endonuclease EME2
GVMAG_S_3300005613_53	3300005613_a_Ga0074649_1000201	44	rs:XP_002140617	Cryptosporidium muris RN66	endonuclease/exonuclease/phosphatase family protein[Cryptosporidium muris RN66].	K19612	2',5'-phosphodiesterase [EC:3.1.13.4 3.1.4.-]
GVMAG_S_3300005613_53	3300005613_a_Ga0074649_1000201	45
GVMAG_S_3300005613_53	3300005613_a_Ga0074649_1000201	46	rs:XP_032624651	Chelonoidis abingdonii	nuclear export mediator factor NEMF isoform X4 [Chelonoidisabingdonii].	K16726	ankyrin repeat domain-containing protein 17
GVMAG_S_3300005613_53	3300005613_a_Ga0074649_1000201	47				K12397	AP-3 complex subunit beta
GVMAG_S_3300005613_53	3300005613_a_Ga0074649_1000201	48
GVMAG_S_3300005613_53	3300005613_a_Ga0074649_1000201	49	rs:WP_095029904	Pseudomonas fragi	uracil-DNA glycosylase [Pseudomonas fragi].	K03648	uracil-DNA glycosylase [EC:3.2.2.27]
GVMAG_S_3300005613_53	3300005613_a_Ga0074649_1000201	50				K09892	cell division protein ZapB
GVMAG_S_3300005613_53	3300005613_a_Ga0074649_1000201	51	rs:WP_110152073	Nostoc sp. 3335mG	hypothetical protein [Nostoc sp. 3335mG].
GVMAG_S_3300005613_53	3300005613_a_Ga0074649_1000201	52	rs:XP_001444059	Paramecium tetraurelia strain d4-2	hypothetical protein (macronuclear) [Paramecium tetraurelia straind4-2].	K06434	small acid-soluble spore protein (thioredoxin-like protein)
GVMAG_S_3300005613_53	3300005613_a_Ga0074649_1000201	53
GVMAG_S_3300005613_53	3300005613_a_Ga0074649_1000201	54	rs:XP_037041145	Bradysia coprophila	uncharacterized protein LOC119077886 [Bradysia coprophila].	K07114	Ca-activated chloride channel homolog
GVMAG_S_3300005613_53	3300005613_a_Ga0074649_1000201	55
GVMAG_S_3300005613_53	3300005613_a_Ga0074649_1000201	56				K24012	acetate---CoA ligase (ADP-forming) [EC:6.2.1.13]
GVMAG_S_3300005613_53	3300005613_a_Ga0074649_1000201	57
GVMAG_S_3300005613_53	3300005613_a_Ga0074649_1000201	58	rs:XP_008561421	Galeopterus variegatus	PREDICTED: dynamin-2 [Galeopterus variegatus].	K03650	tRNA modification GTPase [EC:3.6.-.-]
GVMAG_S_3300005613_53	3300005613_a_Ga0074649_1000201	59				K20883	alpha-1,2-colitosyltransferase [EC:2.4.1.341]
GVMAG_S_3300005613_53	3300005613_a_Ga0074649_1000201	60				K07745	transcriptional regulator
GVMAG_S_3300005613_53	3300005613_a_Ga0074649_1000201	61
GVMAG_S_3300005613_53	3300005613_a_Ga0074649_1000201	62	rs:XP_013881402	Austrofundulus limnaeus	PREDICTED: protein TsetseEP-like [Austrofundulus limnaeus].	K14799	pre-rRNA-processing protein TSR1
GVMAG_S_3300005613_53	3300005613_a_Ga0074649_1000201	63	rs:WP_083848385	Thiorhodovibrio sp. 970	TIGR02452 family protein [Thiorhodovibrio sp. 970].	K11234	mating pheromone alpha-factor
GVMAG_S_3300005613_53	3300005613_a_Ga0074649_1000201	64				K10323	ankyrin repeat and SOCS box protein 1
GVMAG_S_3300005613_53	3300005613_a_Ga0074649_1000201	65
GVMAG_S_3300005613_53	3300005613_a_Ga0074649_1000201	66				K22076	mitochondrial fission factor
GVMAG_S_3300005613_53	3300005613_a_Ga0074649_1000201	67	rs:WP_163344566	Draconibacterium sp. M1	type I DNA topoisomerase [Draconibacterium sp. M1].	K03230	type III secretion protein V
GVMAG_S_3300005613_53	3300005613_a_Ga0074649_1000201	68				K10020	octopine/nopaline transport system permease protein
GVMAG_S_3300005613_53	3300005613_a_Ga0074649_1000201	69
GVMAG_S_3300005613_53	3300005613_a_Ga0074649_1000201	70				K09150	uncharacterized protein
GVMAG_S_3300005613_53	3300005613_a_Ga0074649_1000201	71				K00611	ornithine carbamoyltransferase [EC:2.1.3.3]
GVMAG_S_3300005613_53	3300005613_a_Ga0074649_1000201	72				K19072	oxalate oxidoreductase subunit delta [EC:1.2.7.10]
GVMAG_S_3300005613_53	3300005613_a_Ga0074649_1000201	73				K10624	E3 ubiquitin-protein ligase RBBP6 [EC:2.3.2.27]
GVMAG_S_3300005613_53	3300005613_a_Ga0074649_1000201	74	rs:WP_132775095	Thermoanaerobacterium thermosaccharolyticum	insulinase family protein [Thermoanaerobacteriumthermosaccharolyticum].	K00415	ubiquinol-cytochrome c reductase core subunit 2
GVMAG_S_3300005613_53	3300005613_a_Ga0074649_1000201	75				K19454	EBV mRNA export factor ICP27
GVMAG_S_3300005613_53	3300005613_a_Ga0074649_1000201	76
GVMAG_S_3300005613_53	3300005613_a_Ga0074649_1000201	77	rs:YP_009703009	African swine fever virus	BA71V-S273R (i6R) [African swine fever virus].	K08592	sentrin-specific protease 1 [EC:3.4.22.68]
GVMAG_S_3300005613_53	3300005613_a_Ga0074649_1000201	78
GVMAG_S_3300005613_53	3300005613_a_Ga0074649_1000201	79	rs:XP_008186863	Acyrthosiphon pisum	uncharacterized protein LOC100568777 [Acyrthosiphon pisum].	K21440	ankyrin repeat domain-containing protein 50
GVMAG_S_3300005613_53	3300005613_a_Ga0074649_1000201	80
GVMAG_S_3300005613_53	3300005613_a_Ga0074649_1000201	81	rs:WP_008734951	Alcanivorax pacificus	tetratricopeptide repeat protein [Alcanivorax pacificus].	K13106	pre-mRNA-splicing factor CWC26
GVMAG_S_3300005613_53	3300005613_a_Ga0074649_1000201	82				K09753	cinnamoyl-CoA reductase [EC:1.2.1.44]
GVMAG_S_3300005613_53	3300005613_a_Ga0074649_1000201	83	rs:WP_193635614	Bacillus paranthracis	hypothetical protein [Bacillus paranthracis].	K10648	tripartite motif-containing protein 5 [EC:2.3.2.27]
GVMAG_S_3300005613_53	3300005613_a_Ga0074649_1000295	1
GVMAG_S_3300005613_53	3300005613_a_Ga0074649_1000295	2	rs:XP_005842199	Guillardia theta CCMP2712	hypothetical protein GUITHDRAFT_91345 [Guillardia theta CCMP2712].	K07470	DNA gyrase inhibitor
GVMAG_S_3300005613_53	3300005613_a_Ga0074649_1000295	3
GVMAG_S_3300005613_53	3300005613_a_Ga0074649_1000295	4
GVMAG_S_3300005613_53	3300005613_a_Ga0074649_1000295	5	rs:WP_203283098	Mycoplasma hominis	ribonuclease R [Mycoplasma hominis].	K18748	protein SSD1
GVMAG_S_3300005613_53	3300005613_a_Ga0074649_1000295	6
GVMAG_S_3300005613_53	3300005613_a_Ga0074649_1000295	7	rs:WP_164112868	unclassified Sphingobacterium	MULTISPECIES: nucleoside triphosphate pyrophosphohydrolase familyprotein [unclassified Sphingobacterium].	K04765	nucleoside triphosphate diphosphatase [EC:3.6.1.9]
GVMAG_S_3300005613_53	3300005613_a_Ga0074649_1000295	8
GVMAG_S_3300005613_53	3300005613_a_Ga0074649_1000295	9
GVMAG_S_3300005613_53	3300005613_a_Ga0074649_1000295	10				K06211	HTH-type transcriptional regulator, transcriptional repressor of NAD biosynthesis genes [EC:2.7.7.1 2.7.1.22]
GVMAG_S_3300005613_53	3300005613_a_Ga0074649_1000295	11
GVMAG_S_3300005613_53	3300005613_a_Ga0074649_1000295	12	rs:XP_003073621	Encephalitozoon intestinalis ATCC 50506	glutaredoxin [Encephalitozoon intestinalis ATCC 50506].	K00537	arsenate reductase (glutaredoxin) [EC:1.20.4.1]
GVMAG_S_3300005613_53	3300005613_a_Ga0074649_1000295	13				K15445	tRNA (guanine9-N1)-methyltransferase [EC:2.1.1.221]
GVMAG_S_3300005613_53	3300005613_a_Ga0074649_1000295	14
GVMAG_S_3300005613_53	3300005613_a_Ga0074649_1000295	15
GVMAG_S_3300005613_53	3300005613_a_Ga0074649_1000295	16				K02356	elongation factor P
GVMAG_S_3300005613_53	3300005613_a_Ga0074649_1000295	17	rs:XP_012632215	Microcebus murinus	eukaryotic translation initiation factor 5A-1 isoform X2[Microcebus murinus].	K02356	elongation factor P
GVMAG_S_3300005613_53	3300005613_a_Ga0074649_1000295	18	rs:WP_120732677	Pseudomonas fluorescens	hypothetical protein [Pseudomonas fluorescens].
GVMAG_S_3300005613_53	3300005613_a_Ga0074649_1000295	19	rs:WP_141505303	Paenibacillus luteus	nucleoside 2-deoxyribosyltransferase [Paenibacillus luteus].	K00376	nitrous-oxide reductase [EC:1.7.2.4]
GVMAG_S_3300005613_53	3300005613_a_Ga0074649_1000295	20	rs:YP_009448713	Orpheovirus IHUMI-LCC2	Cell division control protein 2 related kinase [OrpheovirusIHUMI-LCC2].	K20872	NIMA (never in mitosis gene a)-related kinase 2 [EC:2.7.11.1]
GVMAG_S_3300005613_53	3300005613_a_Ga0074649_1000295	21				K17458	protein phosphatase 1 regulatory subunit 16A
GVMAG_S_3300005613_53	3300005613_a_Ga0074649_1000295	22	rs:XP_004367724	Acanthamoeba castellanii str. Neff	Erv1 / Alr family protein [Acanthamoeba castellanii str. Neff].	K02583	tumor necrosis factor receptor superfamily member 16
GVMAG_S_3300005613_53	3300005613_a_Ga0074649_1000295	23
GVMAG_S_3300005613_53	3300005613_a_Ga0074649_1000295	24
GVMAG_S_3300005613_53	3300005613_a_Ga0074649_1000295	25				K16210	oligogalacturonide transporter
GVMAG_S_3300005613_53	3300005613_a_Ga0074649_1000295	26
GVMAG_S_3300005613_53	3300005613_a_Ga0074649_1000295	27				K06315	transcriptional regulator of the spore photoproduct lyase operon
GVMAG_S_3300005613_53	3300005613_a_Ga0074649_1000295	28	rs:WP_129132111	Lacibacter luteus	glutamine--fructose-6-phosphate transaminase (isomerizing)[Lacibacter luteus].	K11047	CylX protein
GVMAG_S_3300005613_53	3300005613_a_Ga0074649_1000295	29	rs:WP_193850521	Dolichospermum flos-aquae	deoxyribodipyrimidine photo-lyase [Dolichospermum flos-aquae].	K13241	nitric-oxide synthase, inducible [EC:1.14.13.39]
GVMAG_S_3300005613_53	3300005613_a_Ga0074649_1000295	30
GVMAG_S_3300005613_53	3300005613_a_Ga0074649_1000295	31	rs:NP_073473	Yaba-like disease virus	88L protein [Yaba-like disease virus].	K12020	tripartite motif-containing protein 44
GVMAG_S_3300005613_53	3300005613_a_Ga0074649_1000295	32
GVMAG_S_3300005613_53	3300005613_a_Ga0074649_1000295	33				K00703	starch synthase [EC:2.4.1.21]
GVMAG_S_3300005613_53	3300005613_a_Ga0074649_1000295	34	rs:WP_075746083	Bacillus subtilis group	MULTISPECIES: ribonuclease III [Bacillus subtilis group].	K07053	3',5'-nucleoside bisphosphate phosphatase [EC:3.1.3.97]
GVMAG_S_3300005613_53	3300005613_a_Ga0074649_1000295	35	rs:XP_018559995	Lates calcarifer	PREDICTED: ubiquitin-like-conjugating enzyme ATG3 isoform X2 [Latescalcarifer].	K09945	uncharacterized protein
GVMAG_S_3300005613_53	3300005613_a_Ga0074649_1000295	36	rs:XP_030558405	Drosophila novamexicana	E3 ubiquitin-protein ligase TRAIP isoform X2 [Drosophilanovamexicana].	K12480	Rab GTPase-binding effector protein 1
GVMAG_S_3300005613_53	3300005613_a_Ga0074649_1000295	37	rs:WP_038230952	Xylella fastidiosa	IS607 family transposase [Xylella fastidiosa].	K02844	UDP-glucose:(heptosyl)LPS alpha-1,3-glucosyltransferase [EC:2.4.1.-]
GVMAG_S_3300005613_53	3300005613_a_Ga0074649_1000295	38
GVMAG_S_3300005613_53	3300005613_a_Ga0074649_1000295	39
GVMAG_S_3300005613_53	3300005613_a_Ga0074649_1000295	40	rs:XP_023463440	Rhizopus microsporus ATCC 52813	hypothetical protein RHIMIDRAFT_240405 [Rhizopus microsporus ATCC52813].	K19719	collagen, type II, alpha
GVMAG_S_3300005613_53	3300005613_a_Ga0074649_1000295	41	rs:WP_050535154	Yersinia rohdei	HNH endonuclease [Yersinia rohdei].
GVMAG_S_3300005613_53	3300005613_a_Ga0074649_1000295	42
GVMAG_S_3300005613_53	3300005613_a_Ga0074649_1000295	43				K22693	tryptophan 5-halogenase [EC:1.14.19.58]
GVMAG_S_3300005613_53	3300005613_a_Ga0074649_1000295	44	rs:XP_039041987	Hibiscus syriacus	dnaJ protein homolog isoform X1 [Hibiscus syriacus].	K03701	excinuclease ABC subunit A
GVMAG_S_3300005613_53	3300005613_a_Ga0074649_1000295	45
GVMAG_S_3300005613_53	3300005613_a_Ga0074649_1000295	46	rs:XP_015215096	Lepisosteus oculatus	PREDICTED: tubulin polyglutamylase TTLL4 [Lepisosteus oculatus].	K08512	vesicle-associated membrane protein 8
GVMAG_S_3300005613_53	3300005613_a_Ga0074649_1000295	47				K09928	uncharacterized protein
GVMAG_S_3300005613_53	3300005613_a_Ga0074649_1000295	48
GVMAG_S_3300005613_53	3300005613_a_Ga0074649_1000295	49	rs:XP_034368679	Arvicanthis niloticus	procollagen galactosyltransferase 2 isoform X1 [Arvicanthisniloticus].	K23067	beta-1,4-galactosyltransferase
GVMAG_S_3300005613_53	3300005613_a_Ga0074649_1000295	50				K02275	cytochrome c oxidase subunit II [EC:7.1.1.9]
GVMAG_S_3300005613_53	3300005613_a_Ga0074649_1000295	51
GVMAG_S_3300005613_53	3300005613_a_Ga0074649_1000295	52	rs:YP_009552294	Cherax quadricarinatus iridovirus	013L [Cherax quadricarinatus iridovirus].	K07043	uncharacterized protein
GVMAG_S_3300005613_53	3300005613_a_Ga0074649_1000295	53	rs:YP_003969924	Cafeteria roenbergensis virus BV-PW1	putative VV A7-like early transcription factor large subunit[Cafeteria roenbergensis virus BV-PW1].	K22522	cytokinin riboside 5'-monophosphate phosphoribohydrolase [EC:3.2.2.-]
GVMAG_S_3300005613_53	3300005613_a_Ga0074649_1000295	54				K05763	moesin
GVMAG_S_3300005613_53	3300005613_a_Ga0074649_1000295	55	rs:XP_023733695	Lactuca sativa	uncharacterized protein LOC111881538 isoform X1 [Lactuca sativa].	K07502	uncharacterized protein
GVMAG_S_3300005613_53	3300005613_a_Ga0074649_1000295	56				K16832	enhancer of filamentation 1
GVMAG_S_3300005613_53	3300005613_a_Ga0074649_1000295	57
GVMAG_S_3300005613_53	3300005613_a_Ga0074649_1000295	58				K03706	transcriptional pleiotropic repressor
GVMAG_S_3300005613_53	3300005613_a_Ga0074649_1000295	59
GVMAG_S_3300005613_53	3300005613_a_Ga0074649_1000295	60
GVMAG_S_3300005613_53	3300005613_a_Ga0074649_1000295	61				K13179	ATP-dependent RNA helicase DDX18/HAS1 [EC:3.6.4.13]
GVMAG_S_3300005613_53	3300005613_a_Ga0074649_1000295	62				K21864	voltage-dependent calcium channel
GVMAG_S_3300005613_53	3300005613_a_Ga0074649_1000295	63
GVMAG_S_3300005613_53	3300005613_a_Ga0074649_1000295	64	rs:WP_163055154	Acidithiobacillus ferrooxidans	sulfotransferase [Acidithiobacillus ferrooxidans].	K11337	bacteriochlorophyllide a dehydrogenase [EC:1.1.1.396]
GVMAG_S_3300005613_53	3300005613_a_Ga0074649_1000295	65				K13749	solute carrier family 24 (sodium/potassium/calcium exchanger), member 1
GVMAG_S_3300005613_53	3300005613_a_Ga0074649_1000295	66				K20779	E3 ubiquitin-protein ligase RNF168 [EC:2.3.2.31]
GVMAG_S_3300005613_53	3300005613_a_Ga0074649_1000295	67	rs:XP_037337898	Pungitius pungitius	cysteine dioxygenase type 1 [Pungitius pungitius].	K00456	cysteine dioxygenase [EC:1.13.11.20]
GVMAG_S_3300005613_53	3300005613_a_Ga0074649_1000295	68				K12818	ATP-dependent RNA helicase DHX8/PRP22 [EC:3.6.4.13]
GVMAG_S_3300005613_53	3300005613_a_Ga0074649_1000295	69	rs:WP_115708557	Legionella sainthelensi	hypothetical protein [Legionella sainthelensi].
GVMAG_S_3300005613_53	3300005613_a_Ga0074649_1000295	70
GVMAG_S_3300005613_53	3300005613_a_Ga0074649_1000295	71
GVMAG_S_3300005613_53	3300005613_a_Ga0074649_1000295	72				K20492	lantibiotic transport system permease protein
GVMAG_S_3300005613_53	3300005613_a_Ga0074649_1000295	73				K23934	neuroblast differentiation-associated protein AHNAK
GVMAG_S_3300005613_53	3300005613_a_Ga0074649_1000295	74	rs:YP_007354579	Acanthamoeba polyphaga moumouvirus	hypothetical protein H012_gp311 [Acanthamoeba polyphagamoumouvirus].
GVMAG_S_3300005613_53	3300005613_a_Ga0074649_1000295	75
GVMAG_S_3300005613_53	3300005613_a_Ga0074649_1000295	76				K15110	solute carrier family 25 (mitochondrial 2-oxodicarboxylate transporter), member 21
GVMAG_S_3300005613_53	3300005613_a_Ga0074649_1000295	77	rs:XP_016634933	Fonsecaea multimorphosa CBS 102226	hypothetical protein Z520_03477 [Fonsecaea multimorphosa CBS102226].	K01507	inorganic pyrophosphatase [EC:3.6.1.1]
GVMAG_S_3300005613_53	3300005613_a_Ga0074649_1000295	78
GVMAG_S_3300005613_53	3300005613_a_Ga0074649_1000295	79				K10015	histidine transport system permease protein
GVMAG_S_3300005613_53	3300005613_a_Ga0074649_1000295	80
GVMAG_S_3300005613_53	3300005613_a_Ga0074649_1000297	1	rs:XP_003682942	Torulaspora delbrueckii	hypothetical protein TDEL_0G03640 [Torulaspora delbrueckii].	K07496	putative transposase
GVMAG_S_3300005613_53	3300005613_a_Ga0074649_1000297	2
GVMAG_S_3300005613_53	3300005613_a_Ga0074649_1000297	3
GVMAG_S_3300005613_53	3300005613_a_Ga0074649_1000297	4
GVMAG_S_3300005613_53	3300005613_a_Ga0074649_1000297	5				K08340	autophagy-related protein 16
GVMAG_S_3300005613_53	3300005613_a_Ga0074649_1000297	6	rs:YP_009001063	Pithovirus sibericum	alkylated DNA repair protein [Pithovirus sibericum].	K13055	cohesin complex subunit SA-3
GVMAG_S_3300005613_53	3300005613_a_Ga0074649_1000297	7				K12132	eukaryotic-like serine/threonine-protein kinase [EC:2.7.11.1]
GVMAG_S_3300005613_53	3300005613_a_Ga0074649_1000297	8	rs:XP_030238206	Drosophila navojoa	ankyrin-3-like isoform X5 [Drosophila navojoa].	K15704	E3 ubiquitin-protein ligase RNF149 [EC:2.3.2.27]
GVMAG_S_3300005613_53	3300005613_a_Ga0074649_1000297	9
GVMAG_S_3300005613_53	3300005613_a_Ga0074649_1000297	10	rs:YP_008052456	Phaeocystis globosa virus	transposase [Phaeocystis globosa virus].	K18997	chaperone modulatory protein CbpM
[truncated: 13,432 more rows]
