# Supplementary material for: Discovery of Viral Myosin Genes With Complex Evolutionary History Within Plankton
Source: Front Microbiol. 2021 Jun 7;12:683294. doi: 10.3389/fmicb.2021.683294 (PMC8215601; doi:10.3389/fmicb.2021.683294)
Supplement: Supplementary file 3 [file Table_3.XLSX]

## Sheet: Table S3
Supplementary Table S3. Domains found in virmyosins.
MAG ID	Contig ID	Gene ID	IPR domain 1	IPR domain 2
GVMAG_M_3300009706_33	Ga0115002_10015863	2	Myosin_head_motor_dom
GVMAG_M_3300020169_51	Ga0206127_1000281	22	Myosin_head_motor_dom	IQ_motif_EF-hand-BS
GVMAG_M_3300020185_18	Ga0206131_10000420	30	Myosin_head_motor_dom	IQ_motif_EF-hand-BS
GVMAG_M_3300020185_49	Ga0206131_10000571	4	Myosin_head_motor_dom	IQ_motif_EF-hand-BS
GVMAG_M_3300020187_27	Ga0206130_10000700	36	Myosin_head_motor_dom	IQ_motif_EF-hand-BS
GVMAG_M_3300025707_20	Ga0209667_1000528	4	Myosin_head_motor_dom
GVMAG_S_1017745_26	1017745_contig_48	97	Myosin_head_motor_dom
GVMAG_S_3300000115_46	3300000115_a_DelMOSum2011_c10000012	42	Myosin_head_motor_dom
GVMAG_S_3300005613_53	3300005613_a_Ga0074649_1001254	13	Myosin_head_motor_dom	IQ_motif_EF-hand-BS
Moniruzzaman_MM01_ERX555965_5	000000000023	10	Myosin_head_motor_dom	IQ_motif_EF-hand-BS
Moniruzzaman_MM07_SRX802073_62	000000000008	3	Myosin_head_motor_dom
Moniruzzaman_MM11_ERX552257_96	000000000026	6	Myosin_head_motor_dom	IQ_motif_EF-hand-BS
Moniruzzaman_MM13_SRX803008_78	000000000022	7	Myosin_head_motor_dom	IQ_motif_EF-hand-BS
Moniruzzaman_MM15_ERX556043_42	000000000021	22	Myosin_head_motor_dom	IQ_motif_EF-hand-BS
TARA_ARC_NCLDV_Bin_172_2	000000000067	32220	Myosin_head_motor_dom	IQ_motif_EF-hand-BS
TARA_ARC_NCLDV_Bin_278_6	000000000006	48581	Myosin_head_motor_dom
TARA_ARC_NCLDV_Bin_340_2	000000000003	56069	Myosin_head_motor_dom
TARA_ARC_NCLDV_Bin_340_3	000000000041	56860	Myosin_head_motor_dom
TARA_MED_NCLDV_Bin_341_9	000000000033	112690	Myosin_head_motor_dom	IQ_motif_EF-hand-BS
TARA_PON_NCLDV_Bin_110_3	000000000004	130759	Myosin_head_motor_dom	IQ_motif_EF-hand-BS
TARA_PSW_NCLDV_Bin_173_3	000000000032	165708	Myosin_head_motor_dom	IQ_motif_EF-hand-BS
TARA_PSW_NCLDV_Bin_50_13	000000000011	171489	Myosin_head_motor_dom	IQ_motif_EF-hand-BS
TARA_PSW_NCLDV_Bin_89_8	000000000030	181489	Myosin_head_motor_dom	IQ_motif_EF-hand-BS
TARA_RED_NCLDV_Bin_76_1	000000000020	187189	Myosin_head_motor_dom
