# Supplementary material for: Discovery of Viral Myosin Genes With Complex Evolutionary History Within Plankton
Source: Front Microbiol. 2021 Jun 7;12:683294. doi: 10.3389/fmicb.2021.683294 (PMC8215601; doi:10.3389/fmicb.2021.683294)
Supplement: Supplementary file 4 [file Table_4.XLSX]

## Sheet: Table S4
Supplementary Table S4. Best BLASTP hit sequences for the NCLDV core genes in virmyosin-encoding MAGs.			T
MAG ID	Poxvirus_Late_Transcription_Factor_VLTF3_like	Transcription_factor_S_II__TFIIS	packaging_ATPase	DNA_polymerase_elongation_subunit_family_B	D5_like_helicase_primase	DNA_directed_RNA_polymerase_subunit_alpha	DNA_directed_RNA_polymerase_subunit_beta	NCLDV_major_capsid_protein
Moniruzzaman_MM01_ERX555965_5			Yellowstone_lake_mimivirus (YP_009174062_1)	Phaeocystis_globosa_virus (YP_008052566_1)		Chrysochromulina_ericina_virus (YP_009173653_1)
Moniruzzaman_MM07_SRX802073_62				Phaeocystis_globosa_virus (YP_008052566_1)			Phaeocystis_globosa_virus (YP_008052526_1)	Aureococcus_anophagefferens_virus (YP_009052173_1)
Moniruzzaman_MM11_ERX552257_96		Phaeocystis_globosa_virus (YP_008052514_1)			Aureococcus_anophagefferens_virus (YP_009052397_1)			Aureococcus_anophagefferens_virus (YP_009052321_1)
Moniruzzaman_MM13_SRX803008_78	Acanthamoeba_polyphaga_moumouvirus (YP_007354360_1)	Phaeocystis_globosa_virus (YP_008052514_1)		Ostreococcus_tauri_virus_RT_2011 (AFC35136_1)		Chrysochromulina_ericina_virus (YP_009173653_1)	Phaeocystis_globosa_virus (YP_008052546_1)	Aureococcus_anophagefferens_virus (YP_009052173_1)
Moniruzzaman_MM15_ERX556043_42	RCC1109_virus_MpV1 (YP_004061992_1)		Chrysochromulina_ericina_virus (YP_009173380_1)		Yellowstone_lake_phycodnavirus_1 (YP_009174752_1)	Phaeocystis_globosa_virus (YP_008052581_1)	Megavirus_chiliensis (YP_004894390_1)
GVMAG_M_3300020187_27	Acanthamoeba_polyphaga_moumouvirus (YP_007354360_1)	Phaeocystis_globosa_virus (YP_008052514_1)	Phaeocystis_globosa_virus (YP_008052384_1)	Chrysochromulina_ericina_virus (YP_009173620_1)	Aureococcus_anophagefferens_virus (YP_009052397_1)	Phaeocystis_globosa_virus (YP_008052581_1)	Phaeocystis_globosa_virus (YP_008052526_1)	Aureococcus_anophagefferens_virus (YP_009052173_1)
GVMAG_M_3300025707_20	Acanthamoeba_polyphaga_moumouvirus (YP_007354360_1)	Phaeocystis_globosa_virus (YP_008052514_1)	Aureococcus_anophagefferens_virus (YP_009052240_1)	Ostreococcus_tauri_virus_OtV5 (YP_001648316_1)	Aureococcus_anophagefferens_virus (YP_009052397_1)	Chrysochromulina_ericina_virus (YP_009173653_1)		Heterosigma_akashiwo_virus_01 (YP_009507580_1)
GVMAG_M_3300020185_49	Cafeteria_roenbergensis_virus_BV_PW1 (YP_003969974_1)	Cafeteria_roenbergensis_virus_BV_PW1 (YP_003969931_1)	Cafeteria_roenbergensis_virus_BV_PW1 (YP_003969971_1)	Cafeteria_roenbergensis_virus_BV_PW1 (YP_003970130_1)	Megavirus_lba (AGD92211_1)	Cafeteria_roenbergensis_virus_BV_PW1 (YP_003970001_1)	Cafeteria_roenbergensis_virus_BV_PW1 (YP_003969856_1)	Cafeteria_roenbergensis_virus_BV_PW1 (YP_003969975_1)
GVMAG_M_3300009706_33	Ostreococcus_tauri_virus_OtV5 (YP_001648194_2)	Phaeocystis_globosa_virus (YP_008052514_1)	Yellowstone_lake_mimivirus (YP_009174062_1)	Aureococcus_anophagefferens_virus (YP_009052217_1)	Aureococcus_anophagefferens_virus (YP_009052397_1)	Chrysochromulina_ericina_virus (YP_009173653_1)	Phaeocystis_globosa_virus (YP_008052546_1)	Aureococcus_anophagefferens_virus (YP_009052173_1)
GVMAG_S_1017745_26	Phaeocystis_globosa_virus (YP_008052476_1)		Phaeocystis_globosa_virus (YP_008052384_1)	Phaeocystis_globosa_virus (YP_008052566_1)		Chrysochromulina_ericina_virus (YP_009173653_1)	Phaeocystis_globosa_virus (YP_008052546_1)	Aureococcus_anophagefferens_virus (YP_009052173_1)
GVMAG_M_3300020185_18	Chrysochromulina_ericina_virus (YP_009173448_1)	Phaeocystis_globosa_virus (YP_008052514_1)	Chrysochromulina_ericina_virus (YP_009173380_1)	Chrysochromulina_ericina_virus (YP_009173620_1)	Phaeocystis_globosa_virus (YP_008052518_1)	Chrysochromulina_ericina_virus (YP_009173653_1)	Phaeocystis_globosa_virus (YP_008052526_1)	Phaeocystis_globosa_virus (YP_008052475_1)
GVMAG_S_3300000115_46	Megavirus_chiliensis (YP_004894513_1)	Phaeocystis_globosa_virus (YP_008052514_1)	Aureococcus_anophagefferens_virus (YP_009052240_1)	Ostreococcus_tauri_virus_2 (YP_004063640_1)	Acanthamoeba_polyphaga_moumouvirus (YP_007354212_1)	Chrysochromulina_ericina_virus (YP_009173653_1)	Phaeocystis_globosa_virus (YP_008052546_1)	Chrysochromulina_ericina_virus (YP_009173446_1)
GVMAG_M_3300020169_51	Yellowstone_lake_mimivirus (YP_009174054_1)	Phaeocystis_globosa_virus (YP_008052514_1)	Chrysochromulina_ericina_virus (YP_009173380_1)	Chrysochromulina_ericina_virus (YP_009173620_1)	Phaeocystis_globosa_virus (YP_008052518_1)	Phaeocystis_globosa_virus (YP_008052581_1)	Phaeocystis_globosa_virus (YP_008052546_1)	Chrysochromulina_ericina_virus (YP_009173446_1)
GVMAG_S_3300005613_53	Megavirus_chiliensis (YP_004894513_1)	Phaeocystis_globosa_virus (YP_008052514_1)	Aureococcus_anophagefferens_virus (YP_009052240_1)	Aureococcus_anophagefferens_virus (YP_009052217_1)	Moumouvirus_goulette (AGF85518_1)	Chrysochromulina_ericina_virus (YP_009173653_1)		Aureococcus_anophagefferens_virus (YP_009052173_1)
TARA_MED_NCLDV_Bin_341_9	Chrysochromulina_ericina_virus (YP_009173448_1)	Phaeocystis_globosa_virus (YP_008052514_1)	Chrysochromulina_ericina_virus (YP_009173380_1)	Phaeocystis_globosa_virus (YP_008052566_1)	Chrysochromulina_ericina_virus (YP_009173524_1)	Chrysochromulina_ericina_virus (YP_009173653_1)	Phaeocystis_globosa_virus (YP_008052546_1)	Phaeocystis_globosa_virus (YP_008052475_1)
TARA_RED_NCLDV_Bin_76_1		Phaeocystis_globosa_virus (YP_008052514_1)		Acanthamoeba_polyphaga_moumouvirus (YP_007354477_1)	Aureococcus_anophagefferens_virus (YP_009052397_1)	Chrysochromulina_ericina_virus (YP_009173653_1)
TARA_PSW_NCLDV_Bin_173_3	Megavirus_chiliensis (YP_004894513_1)	Cafeteria_roenbergensis_virus_BV_PW1 (YP_003969931_1)	Cafeteria_roenbergensis_virus_BV_PW1 (YP_003969971_1)	Cafeteria_roenbergensis_virus_BV_PW1 (YP_003970130_1)	Acanthamoeba_polyphaga_moumouvirus (YP_007354212_1)	Acanthamoeba_polyphaga_moumouvirus (YP_007354277_1)	Acanthamoeba_polyphaga_mimivirus (YP_003986740_1)	Cafeteria_roenbergensis_virus_BV_PW1 (YP_003969975_1)
TARA_ARC_NCLDV_Bin_340_3	Acanthamoeba_polyphaga_moumouvirus (YP_007354360_1)	Phaeocystis_globosa_virus (YP_008052514_1)	Aureococcus_anophagefferens_virus (YP_009052240_1)	RCC1105_virus_BpV1 (YP_004061614_1)	Acanthamoeba_polyphaga_moumouvirus (YP_007354212_1)	Chrysochromulina_ericina_virus (YP_009173653_1)	Phaeocystis_globosa_virus (YP_008052546_1)	Aureococcus_anophagefferens_virus (YP_009052173_1)
TARA_ARC_NCLDV_Bin_278_6				Emiliania_huxleyi_virus_86 (YP_293784_1)	Yellowstone_lake_phycodnavirus_3 (YP_009174291_1)	Emiliania_huxleyi_virus_86 (YP_293818_1)	Emiliania_huxleyi_virus_86 (YP_294192_1)	Emiliania_huxleyi_virus_86 (YP_293839_2)
TARA_ARC_NCLDV_Bin_172_2	Acanthamoeba_polyphaga_moumouvirus (YP_007354360_1)	Phaeocystis_globosa_virus (YP_008052514_1)	Yellowstone_lake_mimivirus (YP_009174062_1)	Phaeocystis_globosa_virus (YP_008052566_1)	Aureococcus_anophagefferens_virus (YP_009052397_1)	Chrysochromulina_ericina_virus (YP_009173653_1)	Phaeocystis_globosa_virus (YP_008052546_1)	Aureococcus_anophagefferens_virus (YP_009052173_1)
TARA_ARC_NCLDV_Bin_340_2	Megavirus_chiliensis (YP_004894513_1)	Phaeocystis_globosa_virus (YP_008052514_1)	Aureococcus_anophagefferens_virus (YP_009052240_1)	Ostreococcus_tauri_virus_2 (YP_004063640_1)	Acanthamoeba_polyphaga_moumouvirus (YP_007354212_1)	Chrysochromulina_ericina_virus (YP_009173653_1)	Phaeocystis_globosa_virus (YP_008052546_1)	Chrysochromulina_ericina_virus (YP_009173446_1)
TARA_PSW_NCLDV_Bin_89_8	Megavirus_chiliensis (YP_004894513_1)		Yellowstone_lake_mimivirus (YP_009174062_1)	Phaeocystis_globosa_virus (YP_008052566_1)	Moumouvirus_goulette (AGF85518_1)		Chrysochromulina_ericina_virus (YP_009173543_1)	Heterosigma_akashiwo_virus_01 (YP_009507580_1)
TARA_PSW_NCLDV_Bin_50_13	Cafeteria_roenbergensis_virus_BV_PW1 (YP_003969974_1)	Cafeteria_roenbergensis_virus_BV_PW1 (YP_003969931_1)	Cafeteria_roenbergensis_virus_BV_PW1 (YP_003969971_1)	Cafeteria_roenbergensis_virus_BV_PW1 (YP_003970130_1)	Cafeteria_roenbergensis_virus_BV_PW1 (YP_003970127_1)			Cafeteria_roenbergensis_virus_BV_PW1 (YP_003969975_1)
TARA_PON_NCLDV_Bin_110_3	Acanthamoeba_polyphaga_moumouvirus (YP_007354360_1)	Phaeocystis_globosa_virus (YP_008052514_1)	Aureococcus_anophagefferens_virus (YP_009052240_1)		Acanthamoeba_polyphaga_moumouvirus (YP_007354212_1)	Chrysochromulina_ericina_virus (YP_009173653_1)	Acanthamoeba_polyphaga_moumouvirus (YP_007354245_1)	Aureococcus_anophagefferens_virus (YP_009052173_1)
